# Supplementary material for: Shape optimization design of the offset mirror in FEL-1 beamline at S3FEL
Source: Sci Rep. 2023 Jun 14;13:9653. doi: 10.1038/s41598-023-36645-9 (PMC10267196; doi:10.1038/s41598-023-36645-9)
Supplement: Supplementary file 1 — Supplementary Information. [file 41598_2023_36645_MOESM1_ESM.xlsx]

## Sheet: Sheet1
	Distance(mm)	Directional defomation caused by heater applied for a heat flux of 0.001W/mm^2 sequentially(mm)																									Directional defomation induced by heat load from X-ray(mm)
		Heater1	Heater2	Heater3	Heater4	Heater5	Heater6	Heater7	Heater8	Heater9	Heater10	Heater11	Heater12	Heater13	Heater14	Heater15	Heater16	Heater17	Heater18	Heater19	Heater20	Heater21	Heater22	Heater23	Heater24	Heater25
	-360	2.442e-06	2.454e-06	2.127e-06	1.708e-06	1.345e-06	1.052e-06	8.21e-07	6.39e-07	4.97e-07	3.86e-07	2.98e-07	2.29e-07	1.74e-07	1.3e-07	9.4e-08	6.3e-08	3.7e-08	1.3e-08	-1e-08	-3.4e-08	-6e-08	-8.9e-08	-1.21e-07	-1.56e-07	-1.88e-07	1.1851e-05
	-358	2.387e-06	2.441e-06	2.141e-06	1.726e-06	1.36e-06	1.065e-06	8.31e-07	6.47e-07	5.03e-07	3.9e-07	3.01e-07	2.31e-07	1.76e-07	1.31e-07	9.4e-08	6.3e-08	3.7e-08	1.2e-08	-1.2e-08	-3.6e-08	-6.3e-08	-9.2e-08	-1.26e-07	-1.62e-07	-1.96e-07	1.2053e-05
	-356	2.331e-06	2.425e-06	2.156e-06	1.744e-06	1.377e-06	1.078e-06	8.41e-07	6.55e-07	5.09e-07	3.95e-07	3.05e-07	2.34e-07	1.78e-07	1.32e-07	9.5e-08	6.4e-08	3.6e-08	1.1e-08	-1.3e-08	-3.9e-08	-6.6e-08	-9.6e-08	-1.31e-07	-1.68e-07	-2.03e-07	1.2257e-05
	-354	2.275e-06	2.407e-06	2.17e-06	1.763e-06	1.393e-06	1.091e-06	8.52e-07	6.63e-07	5.16e-07	4e-07	3.09e-07	2.37e-07	1.8e-07	1.34e-07	9.6e-08	6.4e-08	3.6e-08	1e-08	-1.5e-08	-4.1e-08	-6.9e-08	-1e-07	-1.36e-07	-1.75e-07	-2.11e-07	1.2465e-05
	-352	2.217e-06	2.387e-06	2.184e-06	1.783e-06	1.411e-06	1.105e-06	8.63e-07	6.72e-07	5.22e-07	4.05e-07	3.13e-07	2.4e-07	1.82e-07	1.35e-07	9.7e-08	6.4e-08	3.6e-08	9e-09	-1.6e-08	-4.3e-08	-7.2e-08	-1.04e-07	-1.41e-07	-1.81e-07	-2.19e-07	1.2676e-05
	-350	2.159e-06	2.364e-06	2.197e-06	1.803e-06	1.428e-06	1.12e-06	8.74e-07	6.81e-07	5.29e-07	4.1e-07	3.17e-07	2.43e-07	1.84e-07	1.36e-07	9.7e-08	6.4e-08	3.5e-08	9e-09	-1.7e-08	-4.5e-08	-7.4e-08	-1.08e-07	-1.46e-07	-1.87e-07	-2.26e-07	1.289e-05
	-348	2.101e-06	2.339e-06	2.21e-06	1.823e-06	1.447e-06	1.135e-06	8.86e-07	6.9e-07	5.37e-07	4.16e-07	3.21e-07	2.46e-07	1.86e-07	1.38e-07	9.8e-08	6.5e-08	3.5e-08	8e-09	-1.9e-08	-4.7e-08	-7.7e-08	-1.12e-07	-1.51e-07	-1.94e-07	-2.34e-07	1.3109e-05
	-346	2.043e-06	2.312e-06	2.222e-06	1.844e-06	1.466e-06	1.15e-06	8.98e-07	7e-07	5.44e-07	4.22e-07	3.25e-07	2.49e-07	1.89e-07	1.4e-07	9.9e-08	6.5e-08	3.5e-08	7e-09	-2e-08	-4.9e-08	-8e-08	-1.15e-07	-1.56e-07	-2e-07	-2.41e-07	1.3331e-05
	-344	1.984e-06	2.283e-06	2.233e-06	1.865e-06	1.485e-06	1.166e-06	9.11e-07	7.1e-07	5.52e-07	4.28e-07	3.3e-07	2.53e-07	1.91e-07	1.41e-07	1e-07	6.6e-08	3.5e-08	7e-09	-2.1e-08	-5.1e-08	-8.3e-08	-1.19e-07	-1.61e-07	-2.06e-07	-2.49e-07	1.3557e-05
	-342	1.925e-06	2.251e-06	2.243e-06	1.887e-06	1.505e-06	1.183e-06	9.24e-07	7.2e-07	5.6e-07	4.34e-07	3.35e-07	2.56e-07	1.94e-07	1.43e-07	1.02e-07	6.6e-08	3.5e-08	6e-09	-2.3e-08	-5.3e-08	-8.6e-08	-1.23e-07	-1.66e-07	-2.13e-07	-2.56e-07	1.3787e-05
	-340	1.867e-06	2.218e-06	2.252e-06	1.909e-06	1.526e-06	1.2e-06	9.38e-07	7.31e-07	5.68e-07	4.4e-07	3.39e-07	2.6e-07	1.96e-07	1.45e-07	1.03e-07	6.7e-08	3.5e-08	5e-09	-2.4e-08	-5.5e-08	-8.8e-08	-1.27e-07	-1.71e-07	-2.19e-07	-2.64e-07	1.4022e-05
	-338	1.808e-06	2.182e-06	2.26e-06	1.931e-06	1.547e-06	1.217e-06	9.52e-07	7.41e-07	5.76e-07	4.46e-07	3.44e-07	2.64e-07	1.99e-07	1.47e-07	1.04e-07	6.7e-08	3.5e-08	5e-09	-2.5e-08	-5.7e-08	-9.1e-08	-1.31e-07	-1.76e-07	-2.25e-07	-2.71e-07	1.426e-05
	-336	1.75e-06	2.145e-06	2.266e-06	1.953e-06	1.569e-06	1.235e-06	9.66e-07	7.53e-07	5.85e-07	4.53e-07	3.49e-07	2.67e-07	2.02e-07	1.49e-07	1.05e-07	6.8e-08	3.5e-08	4e-09	-2.6e-08	-5.9e-08	-9.4e-08	-1.34e-07	-1.81e-07	-2.32e-07	-2.79e-07	1.4502e-05
	-334	1.692e-06	2.106e-06	2.27e-06	1.976e-06	1.591e-06	1.254e-06	9.81e-07	7.64e-07	5.94e-07	4.6e-07	3.55e-07	2.71e-07	2.05e-07	1.51e-07	1.07e-07	6.9e-08	3.5e-08	4e-09	-2.8e-08	-6e-08	-9.7e-08	-1.38e-07	-1.86e-07	-2.38e-07	-2.86e-07	1.4749e-05
	-332	1.634e-06	2.066e-06	2.272e-06	1.999e-06	1.613e-06	1.272e-06	9.96e-07	7.76e-07	6.03e-07	4.67e-07	3.6e-07	2.75e-07	2.08e-07	1.53e-07	1.08e-07	6.9e-08	3.5e-08	3e-09	-2.9e-08	-6.2e-08	-9.9e-08	-1.42e-07	-1.91e-07	-2.44e-07	-2.94e-07	1.4999e-05
	-330	1.577e-06	2.025e-06	2.273e-06	2.021e-06	1.636e-06	1.292e-06	1.011e-06	7.88e-07	6.13e-07	4.75e-07	3.66e-07	2.8e-07	2.11e-07	1.55e-07	1.09e-07	7e-08	3.5e-08	3e-09	-3e-08	-6.4e-08	-1.02e-07	-1.46e-07	-1.96e-07	-2.5e-07	-3.01e-07	1.5253e-05
	-328	1.52e-06	1.982e-06	2.271e-06	2.044e-06	1.66e-06	1.312e-06	1.027e-06	8.01e-07	6.22e-07	4.82e-07	3.72e-07	2.84e-07	2.14e-07	1.58e-07	1.11e-07	7.1e-08	3.5e-08	2e-09	-3.1e-08	-6.6e-08	-1.05e-07	-1.49e-07	-2e-07	-2.57e-07	-3.09e-07	1.5512e-05
	-326	1.463e-06	1.938e-06	2.267e-06	2.066e-06	1.684e-06	1.332e-06	1.043e-06	8.13e-07	6.32e-07	4.9e-07	3.77e-07	2.89e-07	2.18e-07	1.6e-07	1.12e-07	7.2e-08	3.6e-08	2e-09	-3.2e-08	-6.8e-08	-1.08e-07	-1.53e-07	-2.05e-07	-2.63e-07	-3.16e-07	1.5775e-05
	-324	1.408e-06	1.893e-06	2.261e-06	2.088e-06	1.709e-06	1.353e-06	1.06e-06	8.27e-07	6.43e-07	4.98e-07	3.84e-07	2.93e-07	2.21e-07	1.63e-07	1.14e-07	7.3e-08	3.6e-08	1e-09	-3.3e-08	-7e-08	-1.1e-07	-1.57e-07	-2.1e-07	-2.69e-07	-3.24e-07	1.6041e-05
	-322	1.352e-06	1.848e-06	2.253e-06	2.11e-06	1.734e-06	1.374e-06	1.077e-06	8.4e-07	6.53e-07	5.06e-07	3.9e-07	2.98e-07	2.25e-07	1.65e-07	1.16e-07	7.4e-08	3.6e-08	1e-09	-3.4e-08	-7.2e-08	-1.13e-07	-1.6e-07	-2.15e-07	-2.75e-07	-3.31e-07	1.6312e-05
	-320	1.298e-06	1.802e-06	2.242e-06	2.131e-06	1.759e-06	1.396e-06	1.095e-06	8.54e-07	6.64e-07	5.14e-07	3.96e-07	3.03e-07	2.28e-07	1.68e-07	1.18e-07	7.5e-08	3.6e-08	1e-09	-3.5e-08	-7.3e-08	-1.16e-07	-1.64e-07	-2.2e-07	-2.81e-07	-3.39e-07	1.6587e-05
	-318	1.244e-06	1.755e-06	2.229e-06	2.152e-06	1.785e-06	1.418e-06	1.113e-06	8.68e-07	6.75e-07	5.23e-07	4.03e-07	3.08e-07	2.32e-07	1.7e-07	1.19e-07	7.6e-08	3.7e-08	0	-3.6e-08	-7.5e-08	-1.18e-07	-1.68e-07	-2.25e-07	-2.88e-07	-3.46e-07	1.6865e-05
	-316	1.19e-06	1.709e-06	2.213e-06	2.172e-06	1.811e-06	1.441e-06	1.131e-06	8.83e-07	6.86e-07	5.32e-07	4.1e-07	3.13e-07	2.36e-07	1.73e-07	1.21e-07	7.7e-08	3.7e-08	0	-3.7e-08	-7.7e-08	-1.21e-07	-1.71e-07	-2.3e-07	-2.94e-07	-3.54e-07	1.7148e-05
	-314	1.137e-06	1.662e-06	2.195e-06	2.191e-06	1.837e-06	1.465e-06	1.15e-06	8.98e-07	6.98e-07	5.41e-07	4.16e-07	3.18e-07	2.4e-07	1.76e-07	1.23e-07	7.8e-08	3.8e-08	0	-3.8e-08	-7.9e-08	-1.23e-07	-1.75e-07	-2.35e-07	-3e-07	-3.61e-07	1.7435e-05
	-312	1.085e-06	1.614e-06	2.175e-06	2.209e-06	1.864e-06	1.488e-06	1.169e-06	9.13e-07	7.1e-07	5.5e-07	4.24e-07	3.24e-07	2.44e-07	1.79e-07	1.25e-07	7.9e-08	3.8e-08	-1e-09	-3.9e-08	-8e-08	-1.26e-07	-1.78e-07	-2.39e-07	-3.06e-07	-3.68e-07	1.7726e-05
	-310	1.034e-06	1.567e-06	2.152e-06	2.226e-06	1.891e-06	1.513e-06	1.189e-06	9.28e-07	7.22e-07	5.59e-07	4.31e-07	3.29e-07	2.48e-07	1.82e-07	1.27e-07	8e-08	3.9e-08	-1e-09	-4e-08	-8.2e-08	-1.29e-07	-1.82e-07	-2.44e-07	-3.12e-07	-3.76e-07	1.8021e-05
	-308	9.83e-07	1.52e-06	2.127e-06	2.242e-06	1.918e-06	1.537e-06	1.209e-06	9.44e-07	7.34e-07	5.69e-07	4.38e-07	3.35e-07	2.52e-07	1.85e-07	1.29e-07	8.2e-08	3.9e-08	-1e-09	-4.1e-08	-8.4e-08	-1.31e-07	-1.86e-07	-2.49e-07	-3.19e-07	-3.83e-07	1.832e-05
	-306	9.33e-07	1.473e-06	2.1e-06	2.256e-06	1.945e-06	1.562e-06	1.23e-06	9.61e-07	7.47e-07	5.79e-07	4.46e-07	3.41e-07	2.57e-07	1.88e-07	1.32e-07	8.3e-08	4e-08	-1e-09	-4.2e-08	-8.5e-08	-1.34e-07	-1.89e-07	-2.54e-07	-3.25e-07	-3.91e-07	1.8623e-05
	-304	8.83e-07	1.426e-06	2.072e-06	2.269e-06	1.973e-06	1.588e-06	1.251e-06	9.77e-07	7.6e-07	5.89e-07	4.54e-07	3.47e-07	2.61e-07	1.91e-07	1.34e-07	8.4e-08	4e-08	-1e-09	-4.3e-08	-8.7e-08	-1.36e-07	-1.93e-07	-2.59e-07	-3.31e-07	-3.98e-07	1.893e-05
	-302	8.34e-07	1.379e-06	2.041e-06	2.279e-06	2e-06	1.614e-06	1.272e-06	9.94e-07	7.74e-07	5.99e-07	4.62e-07	3.53e-07	2.66e-07	1.95e-07	1.36e-07	8.6e-08	4.1e-08	-1e-09	-4.4e-08	-8.9e-08	-1.39e-07	-1.96e-07	-2.63e-07	-3.37e-07	-4.05e-07	1.9241e-05
	-300	7.86e-07	1.332e-06	2.009e-06	2.288e-06	2.028e-06	1.64e-06	1.294e-06	1.012e-06	7.87e-07	6.1e-07	4.7e-07	3.59e-07	2.7e-07	1.98e-07	1.39e-07	8.7e-08	4.2e-08	-1e-09	-4.4e-08	-9e-08	-1.41e-07	-2e-07	-2.68e-07	-3.43e-07	-4.13e-07	1.9556e-05
	-298	7.39e-07	1.286e-06	1.976e-06	2.295e-06	2.055e-06	1.667e-06	1.317e-06	1.03e-06	8.01e-07	6.21e-07	4.78e-07	3.65e-07	2.75e-07	2.02e-07	1.41e-07	8.9e-08	4.3e-08	-1e-09	-4.5e-08	-9.2e-08	-1.44e-07	-2.03e-07	-2.73e-07	-3.49e-07	-4.2e-07	1.9875e-05
	-296	6.92e-07	1.24e-06	1.941e-06	2.299e-06	2.083e-06	1.695e-06	1.339e-06	1.048e-06	8.15e-07	6.32e-07	4.87e-07	3.72e-07	2.8e-07	2.05e-07	1.44e-07	9.1e-08	4.3e-08	-1e-09	-4.6e-08	-9.3e-08	-1.46e-07	-2.07e-07	-2.78e-07	-3.55e-07	-4.28e-07	2.0198e-05
	-294	6.47e-07	1.195e-06	1.905e-06	2.302e-06	2.11e-06	1.722e-06	1.362e-06	1.066e-06	8.3e-07	6.43e-07	4.95e-07	3.78e-07	2.85e-07	2.09e-07	1.46e-07	9.2e-08	4.4e-08	-1e-09	-4.7e-08	-9.5e-08	-1.49e-07	-2.1e-07	-2.82e-07	-3.62e-07	-4.35e-07	2.0525e-05
	-292	6.01e-07	1.15e-06	1.869e-06	2.301e-06	2.136e-06	1.75e-06	1.386e-06	1.085e-06	8.45e-07	6.54e-07	5.04e-07	3.85e-07	2.9e-07	2.13e-07	1.49e-07	9.4e-08	4.5e-08	-1e-09	-4.7e-08	-9.6e-08	-1.51e-07	-2.14e-07	-2.87e-07	-3.68e-07	-4.42e-07	2.0855e-05
	-290	5.57e-07	1.105e-06	1.831e-06	2.299e-06	2.163e-06	1.779e-06	1.41e-06	1.104e-06	8.6e-07	6.66e-07	5.13e-07	3.92e-07	2.95e-07	2.17e-07	1.52e-07	9.6e-08	4.6e-08	-1e-09	-4.8e-08	-9.8e-08	-1.53e-07	-2.17e-07	-2.92e-07	-3.74e-07	-4.5e-07	2.119e-05
	-288	5.13e-07	1.061e-06	1.792e-06	2.294e-06	2.188e-06	1.807e-06	1.435e-06	1.124e-06	8.75e-07	6.78e-07	5.23e-07	3.99e-07	3.01e-07	2.21e-07	1.54e-07	9.8e-08	4.7e-08	-1e-09	-4.9e-08	-9.9e-08	-1.56e-07	-2.21e-07	-2.96e-07	-3.8e-07	-4.57e-07	2.1529e-05
	-286	4.7e-07	1.017e-06	1.753e-06	2.286e-06	2.213e-06	1.837e-06	1.46e-06	1.144e-06	8.91e-07	6.91e-07	5.32e-07	4.07e-07	3.06e-07	2.25e-07	1.57e-07	9.9e-08	4.8e-08	-1e-09	-4.9e-08	-1.01e-07	-1.58e-07	-2.24e-07	-3.01e-07	-3.86e-07	-4.64e-07	2.1871e-05
	-284	4.28e-07	9.74e-07	1.714e-06	2.276e-06	2.238e-06	1.866e-06	1.485e-06	1.164e-06	9.07e-07	7.03e-07	5.42e-07	4.14e-07	3.12e-07	2.29e-07	1.6e-07	1.01e-07	4.9e-08	0	-5e-08	-1.02e-07	-1.61e-07	-2.28e-07	-3.06e-07	-3.92e-07	-4.72e-07	2.2218e-05
	-282	3.86e-07	9.31e-07	1.674e-06	2.263e-06	2.261e-06	1.896e-06	1.511e-06	1.185e-06	9.23e-07	7.16e-07	5.52e-07	4.22e-07	3.18e-07	2.33e-07	1.63e-07	1.03e-07	5e-08	0	-5e-08	-1.04e-07	-1.63e-07	-2.31e-07	-3.1e-07	-3.98e-07	-4.79e-07	2.2568e-05
	-280	3.45e-07	8.89e-07	1.634e-06	2.248e-06	2.283e-06	1.925e-06	1.537e-06	1.206e-06	9.4e-07	7.29e-07	5.62e-07	4.29e-07	3.24e-07	2.38e-07	1.66e-07	1.06e-07	5.1e-08	0	-5.1e-08	-1.05e-07	-1.65e-07	-2.35e-07	-3.15e-07	-4.04e-07	-4.86e-07	2.2922e-05
	-278	3.05e-07	8.48e-07	1.594e-06	2.231e-06	2.304e-06	1.955e-06	1.563e-06	1.228e-06	9.57e-07	7.42e-07	5.72e-07	4.37e-07	3.3e-07	2.42e-07	1.7e-07	1.08e-07	5.2e-08	1e-09	-5.1e-08	-1.06e-07	-1.68e-07	-2.38e-07	-3.2e-07	-4.1e-07	-4.93e-07	2.328e-05
	-276	2.65e-07	8.07e-07	1.553e-06	2.211e-06	2.324e-06	1.986e-06	1.591e-06	1.25e-06	9.75e-07	7.56e-07	5.83e-07	4.45e-07	3.36e-07	2.47e-07	1.73e-07	1.1e-07	5.4e-08	1e-09	-5.2e-08	-1.08e-07	-1.7e-07	-2.41e-07	-3.24e-07	-4.16e-07	-5.01e-07	2.3642e-05
	-274	2.26e-07	7.66e-07	1.513e-06	2.189e-06	2.342e-06	2.016e-06	1.618e-06	1.272e-06	9.92e-07	7.69e-07	5.93e-07	4.54e-07	3.42e-07	2.51e-07	1.76e-07	1.12e-07	5.5e-08	1e-09	-5.2e-08	-1.09e-07	-1.72e-07	-2.45e-07	-3.29e-07	-4.22e-07	-5.08e-07	2.4008e-05
	-272	1.88e-07	7.26e-07	1.473e-06	2.166e-06	2.358e-06	2.046e-06	1.646e-06	1.295e-06	1.01e-06	7.84e-07	6.04e-07	4.62e-07	3.48e-07	2.56e-07	1.8e-07	1.14e-07	5.6e-08	2e-09	-5.3e-08	-1.1e-07	-1.74e-07	-2.48e-07	-3.34e-07	-4.28e-07	-5.15e-07	2.4377e-05
	-270	1.5e-07	6.87e-07	1.432e-06	2.14e-06	2.373e-06	2.077e-06	1.674e-06	1.318e-06	1.029e-06	7.98e-07	6.15e-07	4.7e-07	3.55e-07	2.61e-07	1.83e-07	1.17e-07	5.8e-08	2e-09	-5.3e-08	-1.12e-07	-1.77e-07	-2.51e-07	-3.38e-07	-4.34e-07	-5.22e-07	2.475e-05
	-268	1.13e-07	6.48e-07	1.392e-06	2.113e-06	2.385e-06	2.107e-06	1.703e-06	1.342e-06	1.047e-06	8.13e-07	6.27e-07	4.79e-07	3.61e-07	2.66e-07	1.87e-07	1.19e-07	5.9e-08	3e-09	-5.3e-08	-1.13e-07	-1.79e-07	-2.55e-07	-3.43e-07	-4.4e-07	-5.3e-07	2.5127e-05
	-266	7.7e-08	6.1e-07	1.352e-06	2.084e-06	2.395e-06	2.137e-06	1.732e-06	1.366e-06	1.066e-06	8.27e-07	6.38e-07	4.88e-07	3.68e-07	2.71e-07	1.9e-07	1.22e-07	6.1e-08	3e-09	-5.4e-08	-1.14e-07	-1.81e-07	-2.58e-07	-3.47e-07	-4.46e-07	-5.37e-07	2.5508e-05
	-264	4.1e-08	5.72e-07	1.313e-06	2.054e-06	2.403e-06	2.167e-06	1.761e-06	1.39e-06	1.086e-06	8.43e-07	6.5e-07	4.97e-07	3.75e-07	2.76e-07	1.94e-07	1.24e-07	6.2e-08	4e-09	-5.4e-08	-1.15e-07	-1.83e-07	-2.61e-07	-3.52e-07	-4.52e-07	-5.44e-07	2.5892e-05
	-262	6e-09	5.35e-07	1.273e-06	2.023e-06	2.409e-06	2.197e-06	1.791e-06	1.415e-06	1.106e-06	8.58e-07	6.62e-07	5.06e-07	3.82e-07	2.81e-07	1.98e-07	1.27e-07	6.4e-08	5e-09	-5.4e-08	-1.16e-07	-1.85e-07	-2.64e-07	-3.56e-07	-4.58e-07	-5.51e-07	2.628e-05
	-260	-2.9e-08	4.99e-07	1.234e-06	1.99e-06	2.412e-06	2.226e-06	1.821e-06	1.44e-06	1.126e-06	8.74e-07	6.74e-07	5.16e-07	3.89e-07	2.87e-07	2.02e-07	1.3e-07	6.5e-08	5e-09	-5.4e-08	-1.18e-07	-1.87e-07	-2.68e-07	-3.61e-07	-4.64e-07	-5.58e-07	2.6671e-05
	-258	-6.2e-08	4.63e-07	1.195e-06	1.957e-06	2.413e-06	2.255e-06	1.851e-06	1.466e-06	1.146e-06	8.9e-07	6.87e-07	5.25e-07	3.97e-07	2.92e-07	2.06e-07	1.32e-07	6.7e-08	6e-09	-5.5e-08	-1.19e-07	-1.9e-07	-2.71e-07	-3.65e-07	-4.7e-07	-5.66e-07	2.7066e-05
	-256	-9.6e-08	4.28e-07	1.157e-06	1.923e-06	2.411e-06	2.284e-06	1.882e-06	1.492e-06	1.167e-06	9.06e-07	6.99e-07	5.35e-07	4.04e-07	2.98e-07	2.1e-07	1.35e-07	6.9e-08	7e-09	-5.5e-08	-1.2e-07	-1.92e-07	-2.74e-07	-3.7e-07	-4.76e-07	-5.73e-07	2.7465e-05
	-254	-1.28e-07	3.93e-07	1.119e-06	1.888e-06	2.406e-06	2.311e-06	1.913e-06	1.518e-06	1.188e-06	9.23e-07	7.12e-07	5.45e-07	4.12e-07	3.04e-07	2.14e-07	1.38e-07	7.1e-08	8e-09	-5.5e-08	-1.21e-07	-1.94e-07	-2.77e-07	-3.74e-07	-4.81e-07	-5.8e-07	2.7867e-05
	-252	-1.6e-07	3.59e-07	1.081e-06	1.852e-06	2.399e-06	2.338e-06	1.944e-06	1.545e-06	1.21e-06	9.4e-07	7.25e-07	5.55e-07	4.2e-07	3.09e-07	2.18e-07	1.41e-07	7.3e-08	9e-09	-5.5e-08	-1.22e-07	-1.96e-07	-2.81e-07	-3.79e-07	-4.87e-07	-5.87e-07	2.8272e-05
	-250	-1.92e-07	3.25e-07	1.044e-06	1.817e-06	2.39e-06	2.363e-06	1.976e-06	1.572e-06	1.232e-06	9.57e-07	7.39e-07	5.66e-07	4.27e-07	3.15e-07	2.23e-07	1.44e-07	7.4e-08	9e-09	-5.5e-08	-1.23e-07	-1.98e-07	-2.84e-07	-3.83e-07	-4.93e-07	-5.94e-07	2.8681e-05
	-248	-2.23e-07	2.92e-07	1.008e-06	1.78e-06	2.378e-06	2.388e-06	2.008e-06	1.6e-06	1.254e-06	9.75e-07	7.53e-07	5.76e-07	4.35e-07	3.21e-07	2.27e-07	1.47e-07	7.6e-08	1e-08	-5.5e-08	-1.24e-07	-2e-07	-2.87e-07	-3.88e-07	-4.99e-07	-6.01e-07	2.9094e-05
	-246	-2.53e-07	2.6e-07	9.71e-07	1.744e-06	2.363e-06	2.411e-06	2.039e-06	1.628e-06	1.276e-06	9.92e-07	7.66e-07	5.87e-07	4.44e-07	3.28e-07	2.32e-07	1.5e-07	7.8e-08	1.1e-08	-5.5e-08	-1.25e-07	-2.02e-07	-2.9e-07	-3.92e-07	-5.05e-07	-6.08e-07	2.9509e-05
	-244	-2.83e-07	2.28e-07	9.35e-07	1.707e-06	2.347e-06	2.433e-06	2.071e-06	1.656e-06	1.3e-06	1.011e-06	7.81e-07	5.98e-07	4.52e-07	3.34e-07	2.36e-07	1.54e-07	8.1e-08	1.2e-08	-5.5e-08	-1.26e-07	-2.04e-07	-2.93e-07	-3.97e-07	-5.11e-07	-6.15e-07	2.9928e-05
	-242	-3.12e-07	1.96e-07	9e-07	1.671e-06	2.328e-06	2.453e-06	2.103e-06	1.685e-06	1.323e-06	1.029e-06	7.95e-07	6.09e-07	4.61e-07	3.4e-07	2.41e-07	1.57e-07	8.3e-08	1.4e-08	-5.5e-08	-1.27e-07	-2.06e-07	-2.96e-07	-4.01e-07	-5.16e-07	-6.23e-07	3.0351e-05
	-240	-3.4e-07	1.66e-07	8.65e-07	1.634e-06	2.307e-06	2.472e-06	2.135e-06	1.714e-06	1.347e-06	1.048e-06	8.1e-07	6.2e-07	4.69e-07	3.47e-07	2.46e-07	1.6e-07	8.5e-08	1.5e-08	-5.5e-08	-1.27e-07	-2.08e-07	-2.99e-07	-4.05e-07	-5.22e-07	-6.3e-07	3.0776e-05
	-238	-3.68e-07	1.35e-07	8.31e-07	1.597e-06	2.284e-06	2.488e-06	2.167e-06	1.744e-06	1.371e-06	1.067e-06	8.25e-07	6.32e-07	4.78e-07	3.54e-07	2.51e-07	1.64e-07	8.7e-08	1.6e-08	-5.5e-08	-1.28e-07	-2.09e-07	-3.02e-07	-4.1e-07	-5.28e-07	-6.37e-07	3.1205e-05
	-236	-3.96e-07	1.06e-07	7.97e-07	1.561e-06	2.259e-06	2.503e-06	2.199e-06	1.774e-06	1.395e-06	1.086e-06	8.4e-07	6.44e-07	4.87e-07	3.6e-07	2.56e-07	1.67e-07	8.9e-08	1.7e-08	-5.4e-08	-1.29e-07	-2.11e-07	-3.05e-07	-4.14e-07	-5.34e-07	-6.44e-07	3.1637e-05
	-234	-4.23e-07	7.6e-08	7.63e-07	1.524e-06	2.233e-06	2.515e-06	2.231e-06	1.804e-06	1.42e-06	1.106e-06	8.55e-07	6.56e-07	4.96e-07	3.67e-07	2.61e-07	1.71e-07	9.2e-08	1.8e-08	-5.4e-08	-1.3e-07	-2.13e-07	-3.08e-07	-4.18e-07	-5.4e-07	-6.51e-07	3.2071e-05
	-232	-4.49e-07	4.8e-08	7.3e-07	1.488e-06	2.206e-06	2.525e-06	2.263e-06	1.834e-06	1.446e-06	1.126e-06	8.71e-07	6.68e-07	5.06e-07	3.74e-07	2.66e-07	1.75e-07	9.4e-08	2e-08	-5.4e-08	-1.31e-07	-2.15e-07	-3.11e-07	-4.23e-07	-5.45e-07	-6.58e-07	3.2509e-05
	-230	-4.75e-07	1.9e-08	6.98e-07	1.452e-06	2.177e-06	2.533e-06	2.294e-06	1.865e-06	1.471e-06	1.147e-06	8.87e-07	6.8e-07	5.15e-07	3.82e-07	2.72e-07	1.79e-07	9.7e-08	2.1e-08	-5.4e-08	-1.31e-07	-2.17e-07	-3.14e-07	-4.27e-07	-5.51e-07	-6.65e-07	3.295e-05
	-228	-5.01e-07	-8e-09	6.66e-07	1.416e-06	2.147e-06	2.538e-06	2.325e-06	1.897e-06	1.497e-06	1.167e-06	9.03e-07	6.93e-07	5.25e-07	3.89e-07	2.77e-07	1.82e-07	9.9e-08	2.2e-08	-5.3e-08	-1.32e-07	-2.19e-07	-3.17e-07	-4.31e-07	-5.57e-07	-6.72e-07	3.3394e-05
	-226	-5.25e-07	-3.6e-08	6.34e-07	1.38e-06	2.116e-06	2.54e-06	2.355e-06	1.928e-06	1.524e-06	1.188e-06	9.2e-07	7.05e-07	5.35e-07	3.96e-07	2.83e-07	1.86e-07	1.02e-07	2.4e-08	-5.3e-08	-1.33e-07	-2.2e-07	-3.2e-07	-4.35e-07	-5.62e-07	-6.79e-07	3.3841e-05
	-224	-5.5e-07	-6.2e-08	6.03e-07	1.345e-06	2.084e-06	2.54e-06	2.385e-06	1.96e-06	1.551e-06	1.21e-06	9.36e-07	7.18e-07	5.45e-07	4.04e-07	2.88e-07	1.91e-07	1.05e-07	2.5e-08	-5.2e-08	-1.33e-07	-2.22e-07	-3.23e-07	-4.4e-07	-5.68e-07	-6.86e-07	3.429e-05
	-222	-5.74e-07	-8.9e-08	5.73e-07	1.31e-06	2.052e-06	2.537e-06	2.414e-06	1.992e-06	1.578e-06	1.232e-06	9.53e-07	7.32e-07	5.55e-07	4.12e-07	2.94e-07	1.95e-07	1.07e-07	2.7e-08	-5.2e-08	-1.34e-07	-2.24e-07	-3.26e-07	-4.44e-07	-5.74e-07	-6.93e-07	3.4742e-05
	-220	-5.97e-07	-1.14e-07	5.43e-07	1.275e-06	2.018e-06	2.532e-06	2.442e-06	2.024e-06	1.605e-06	1.254e-06	9.71e-07	7.45e-07	5.65e-07	4.2e-07	3e-07	1.99e-07	1.1e-07	2.9e-08	-5.1e-08	-1.34e-07	-2.25e-07	-3.29e-07	-4.48e-07	-5.79e-07	-6.99e-07	3.5197e-05
	-218	-6.2e-07	-1.4e-07	5.13e-07	1.241e-06	1.985e-06	2.524e-06	2.469e-06	2.057e-06	1.633e-06	1.276e-06	9.88e-07	7.59e-07	5.76e-07	4.28e-07	3.06e-07	2.03e-07	1.13e-07	3e-08	-5.1e-08	-1.35e-07	-2.27e-07	-3.32e-07	-4.52e-07	-5.85e-07	-7.06e-07	3.5655e-05
	-216	-6.43e-07	-1.64e-07	4.84e-07	1.207e-06	1.951e-06	2.514e-06	2.494e-06	2.089e-06	1.662e-06	1.299e-06	1.006e-06	7.73e-07	5.86e-07	4.36e-07	3.12e-07	2.08e-07	1.16e-07	3.2e-08	-5e-08	-1.36e-07	-2.29e-07	-3.34e-07	-4.56e-07	-5.91e-07	-7.13e-07	3.6115e-05
	-214	-6.65e-07	-1.89e-07	4.56e-07	1.174e-06	1.916e-06	2.501e-06	2.519e-06	2.122e-06	1.69e-06	1.322e-06	1.025e-06	7.87e-07	5.97e-07	4.44e-07	3.18e-07	2.12e-07	1.19e-07	3.4e-08	-5e-08	-1.36e-07	-2.3e-07	-3.37e-07	-4.61e-07	-5.96e-07	-7.2e-07	3.6577e-05
	-212	-6.86e-07	-2.13e-07	4.27e-07	1.141e-06	1.882e-06	2.486e-06	2.542e-06	2.155e-06	1.719e-06	1.346e-06	1.043e-06	8.01e-07	6.08e-07	4.52e-07	3.24e-07	2.17e-07	1.22e-07	3.6e-08	-4.9e-08	-1.36e-07	-2.32e-07	-3.4e-07	-4.65e-07	-6.02e-07	-7.27e-07	3.7042e-05
	-210	-7.07e-07	-2.36e-07	4e-07	1.108e-06	1.847e-06	2.469e-06	2.563e-06	2.188e-06	1.749e-06	1.37e-06	1.062e-06	8.16e-07	6.2e-07	4.61e-07	3.31e-07	2.21e-07	1.26e-07	3.8e-08	-4.8e-08	-1.37e-07	-2.33e-07	-3.43e-07	-4.69e-07	-6.07e-07	-7.34e-07	3.7509e-05
	-208	-7.28e-07	-2.59e-07	3.72e-07	1.076e-06	1.812e-06	2.449e-06	2.583e-06	2.221e-06	1.779e-06	1.394e-06	1.081e-06	8.31e-07	6.31e-07	4.7e-07	3.37e-07	2.26e-07	1.29e-07	4e-08	-4.7e-08	-1.37e-07	-2.35e-07	-3.45e-07	-4.73e-07	-6.13e-07	-7.41e-07	3.7979e-05
	-206	-7.48e-07	-2.81e-07	3.46e-07	1.044e-06	1.778e-06	2.428e-06	2.601e-06	2.254e-06	1.809e-06	1.419e-06	1.101e-06	8.46e-07	6.43e-07	4.79e-07	3.44e-07	2.31e-07	1.32e-07	4.2e-08	-4.7e-08	-1.37e-07	-2.36e-07	-3.48e-07	-4.77e-07	-6.18e-07	-7.47e-07	3.8451e-05
	-204	-7.68e-07	-3.03e-07	3.19e-07	1.012e-06	1.743e-06	2.405e-06	2.616e-06	2.287e-06	1.839e-06	1.444e-06	1.121e-06	8.62e-07	6.55e-07	4.88e-07	3.51e-07	2.36e-07	1.36e-07	4.4e-08	-4.6e-08	-1.38e-07	-2.38e-07	-3.51e-07	-4.81e-07	-6.24e-07	-7.54e-07	3.8925e-05
	-202	-7.87e-07	-3.25e-07	2.94e-07	9.81e-07	1.708e-06	2.38e-06	2.63e-06	2.319e-06	1.87e-06	1.469e-06	1.141e-06	8.77e-07	6.67e-07	4.97e-07	3.58e-07	2.41e-07	1.39e-07	4.6e-08	-4.5e-08	-1.38e-07	-2.39e-07	-3.54e-07	-4.85e-07	-6.29e-07	-7.61e-07	3.9401e-05
	-200	-8.06e-07	-3.46e-07	2.68e-07	9.51e-07	1.674e-06	2.354e-06	2.641e-06	2.352e-06	1.902e-06	1.495e-06	1.161e-06	8.93e-07	6.79e-07	5.06e-07	3.65e-07	2.46e-07	1.43e-07	4.8e-08	-4.4e-08	-1.38e-07	-2.4e-07	-3.56e-07	-4.89e-07	-6.35e-07	-7.68e-07	3.9879e-05
	-198	-8.25e-07	-3.67e-07	2.43e-07	9.21e-07	1.639e-06	2.326e-06	2.649e-06	2.384e-06	1.933e-06	1.521e-06	1.182e-06	9.1e-07	6.92e-07	5.16e-07	3.72e-07	2.51e-07	1.46e-07	5e-08	-4.3e-08	-1.38e-07	-2.42e-07	-3.59e-07	-4.93e-07	-6.4e-07	-7.74e-07	4.0358e-05
	-196	-8.43e-07	-3.87e-07	2.19e-07	8.91e-07	1.605e-06	2.298e-06	2.655e-06	2.415e-06	1.965e-06	1.548e-06	1.203e-06	9.26e-07	7.04e-07	5.26e-07	3.79e-07	2.57e-07	1.5e-07	5.3e-08	-4.2e-08	-1.38e-07	-2.43e-07	-3.61e-07	-4.97e-07	-6.46e-07	-7.81e-07	4.084e-05
	-194	-8.61e-07	-4.07e-07	1.95e-07	8.62e-07	1.571e-06	2.268e-06	2.659e-06	2.446e-06	1.997e-06	1.574e-06	1.224e-06	9.43e-07	7.17e-07	5.36e-07	3.87e-07	2.62e-07	1.54e-07	5.5e-08	-4.1e-08	-1.38e-07	-2.44e-07	-3.64e-07	-5.01e-07	-6.51e-07	-7.88e-07	4.1323e-05
	-192	-8.78e-07	-4.27e-07	1.71e-07	8.33e-07	1.538e-06	2.237e-06	2.66e-06	2.477e-06	2.029e-06	1.602e-06	1.246e-06	9.6e-07	7.31e-07	5.46e-07	3.94e-07	2.68e-07	1.58e-07	5.7e-08	-3.9e-08	-1.39e-07	-2.46e-07	-3.66e-07	-5.05e-07	-6.56e-07	-7.95e-07	4.1808e-05
	-190	-8.95e-07	-4.46e-07	1.48e-07	8.04e-07	1.504e-06	2.206e-06	2.658e-06	2.506e-06	2.062e-06	1.629e-06	1.268e-06	9.77e-07	7.44e-07	5.56e-07	4.02e-07	2.73e-07	1.62e-07	6e-08	-3.8e-08	-1.39e-07	-2.47e-07	-3.69e-07	-5.09e-07	-6.62e-07	-8.01e-07	4.2295e-05
	-188	-9.12e-07	-4.65e-07	1.25e-07	7.76e-07	1.471e-06	2.174e-06	2.654e-06	2.535e-06	2.095e-06	1.657e-06	1.291e-06	9.95e-07	7.58e-07	5.66e-07	4.1e-07	2.79e-07	1.66e-07	6.2e-08	-3.7e-08	-1.38e-07	-2.48e-07	-3.71e-07	-5.13e-07	-6.67e-07	-8.08e-07	4.2783e-05
	-186	-9.28e-07	-4.83e-07	1.02e-07	7.49e-07	1.439e-06	2.142e-06	2.647e-06	2.563e-06	2.128e-06	1.686e-06	1.313e-06	1.012e-06	7.71e-07	5.77e-07	4.18e-07	2.85e-07	1.7e-07	6.5e-08	-3.6e-08	-1.38e-07	-2.49e-07	-3.74e-07	-5.16e-07	-6.72e-07	-8.14e-07	4.3272e-05
	-184	-9.44e-07	-5.01e-07	8e-08	7.22e-07	1.406e-06	2.109e-06	2.637e-06	2.589e-06	2.161e-06	1.714e-06	1.336e-06	1.031e-06	7.85e-07	5.88e-07	4.26e-07	2.91e-07	1.74e-07	6.8e-08	-3.4e-08	-1.38e-07	-2.5e-07	-3.76e-07	-5.2e-07	-6.78e-07	-8.21e-07	4.3763e-05
	-182	-9.59e-07	-5.19e-07	5.9e-08	6.95e-07	1.374e-06	2.075e-06	2.625e-06	2.614e-06	2.194e-06	1.743e-06	1.36e-06	1.049e-06	8e-07	5.99e-07	4.34e-07	2.97e-07	1.78e-07	7.1e-08	-3.3e-08	-1.38e-07	-2.51e-07	-3.79e-07	-5.24e-07	-6.83e-07	-8.28e-07	4.4254e-05
	-180	-9.74e-07	-5.36e-07	3.8e-08	6.69e-07	1.342e-06	2.042e-06	2.611e-06	2.638e-06	2.228e-06	1.773e-06	1.384e-06	1.068e-06	8.14e-07	6.1e-07	4.43e-07	3.03e-07	1.83e-07	7.3e-08	-3.1e-08	-1.38e-07	-2.52e-07	-3.81e-07	-5.28e-07	-6.88e-07	-8.34e-07	4.4747e-05
	-178	-9.89e-07	-5.53e-07	1.7e-08	6.43e-07	1.311e-06	2.008e-06	2.594e-06	2.66e-06	2.261e-06	1.803e-06	1.408e-06	1.087e-06	8.29e-07	6.21e-07	4.51e-07	3.1e-07	1.87e-07	7.6e-08	-3e-08	-1.38e-07	-2.53e-07	-3.83e-07	-5.32e-07	-6.94e-07	-8.41e-07	4.5241e-05
	-176	-1.004e-06	-5.7e-07	-3e-09	6.17e-07	1.28e-06	1.975e-06	2.576e-06	2.68e-06	2.294e-06	1.833e-06	1.432e-06	1.106e-06	8.44e-07	6.33e-07	4.6e-07	3.16e-07	1.92e-07	7.9e-08	-2.8e-08	-1.37e-07	-2.54e-07	-3.86e-07	-5.35e-07	-6.99e-07	-8.47e-07	4.5736e-05
	-174	-1.018e-06	-5.86e-07	-2.3e-08	5.92e-07	1.249e-06	1.941e-06	2.555e-06	2.698e-06	2.328e-06	1.863e-06	1.457e-06	1.126e-06	8.59e-07	6.44e-07	4.69e-07	3.23e-07	1.97e-07	8.3e-08	-2.6e-08	-1.37e-07	-2.55e-07	-3.88e-07	-5.39e-07	-7.04e-07	-8.54e-07	4.6231e-05
	-172	-1.031e-06	-6.02e-07	-4.3e-08	5.68e-07	1.219e-06	1.907e-06	2.533e-06	2.715e-06	2.361e-06	1.894e-06	1.483e-06	1.146e-06	8.75e-07	6.56e-07	4.78e-07	3.29e-07	2.01e-07	8.6e-08	-2.5e-08	-1.37e-07	-2.56e-07	-3.9e-07	-5.43e-07	-7.09e-07	-8.6e-07	4.6728e-05
	-170	-1.045e-06	-6.17e-07	-6.2e-08	5.43e-07	1.189e-06	1.873e-06	2.509e-06	2.729e-06	2.394e-06	1.925e-06	1.508e-06	1.166e-06	8.91e-07	6.68e-07	4.87e-07	3.36e-07	2.06e-07	8.9e-08	-2.3e-08	-1.36e-07	-2.57e-07	-3.92e-07	-5.46e-07	-7.14e-07	-8.67e-07	4.7224e-05
	-168	-1.058e-06	-6.32e-07	-8.1e-08	5.2e-07	1.16e-06	1.84e-06	2.483e-06	2.74e-06	2.427e-06	1.957e-06	1.534e-06	1.187e-06	9.07e-07	6.81e-07	4.97e-07	3.43e-07	2.11e-07	9.2e-08	-2.1e-08	-1.36e-07	-2.58e-07	-3.94e-07	-5.5e-07	-7.19e-07	-8.73e-07	4.7722e-05
	-166	-1.071e-06	-6.47e-07	-1e-07	4.96e-07	1.131e-06	1.806e-06	2.456e-06	2.749e-06	2.459e-06	1.989e-06	1.56e-06	1.207e-06	9.23e-07	6.93e-07	5.06e-07	3.5e-07	2.16e-07	9.6e-08	-1.9e-08	-1.35e-07	-2.59e-07	-3.97e-07	-5.54e-07	-7.25e-07	-8.8e-07	4.8219e-05
	-164	-1.083e-06	-6.62e-07	-1.18e-07	4.73e-07	1.102e-06	1.773e-06	2.428e-06	2.756e-06	2.491e-06	2.021e-06	1.587e-06	1.229e-06	9.39e-07	7.06e-07	5.16e-07	3.57e-07	2.21e-07	9.9e-08	-1.7e-08	-1.34e-07	-2.59e-07	-3.99e-07	-5.57e-07	-7.3e-07	-8.86e-07	4.8717e-05
	-162	-1.095e-06	-6.76e-07	-1.36e-07	4.51e-07	1.074e-06	1.74e-06	2.399e-06	2.76e-06	2.522e-06	2.053e-06	1.614e-06	1.25e-06	9.56e-07	7.19e-07	5.26e-07	3.65e-07	2.27e-07	1.03e-07	-1.5e-08	-1.34e-07	-2.6e-07	-4.01e-07	-5.61e-07	-7.35e-07	-8.92e-07	4.9216e-05
	-160	-1.107e-06	-6.9e-07	-1.53e-07	4.28e-07	1.046e-06	1.707e-06	2.369e-06	2.761e-06	2.553e-06	2.086e-06	1.642e-06	1.272e-06	9.73e-07	7.32e-07	5.36e-07	3.72e-07	2.32e-07	1.06e-07	-1.3e-08	-1.33e-07	-2.61e-07	-4.03e-07	-5.64e-07	-7.4e-07	-8.99e-07	4.9714e-05
	-158	-1.119e-06	-7.03e-07	-1.7e-07	4.06e-07	1.019e-06	1.675e-06	2.339e-06	2.76e-06	2.583e-06	2.119e-06	1.669e-06	1.294e-06	9.91e-07	7.46e-07	5.46e-07	3.8e-07	2.38e-07	1.1e-07	-1.1e-08	-1.32e-07	-2.61e-07	-4.05e-07	-5.68e-07	-7.45e-07	-9.05e-07	5.0212e-05
	-156	-1.13e-06	-7.16e-07	-1.87e-07	3.85e-07	9.92e-07	1.642e-06	2.307e-06	2.756e-06	2.612e-06	2.152e-06	1.698e-06	1.317e-06	1.008e-06	7.59e-07	5.56e-07	3.88e-07	2.43e-07	1.14e-07	-9e-09	-1.32e-07	-2.62e-07	-4.07e-07	-5.71e-07	-7.5e-07	-9.11e-07	5.071e-05
	-154	-1.141e-06	-7.29e-07	-2.04e-07	3.64e-07	9.65e-07	1.61e-06	2.275e-06	2.749e-06	2.64e-06	2.185e-06	1.726e-06	1.34e-06	1.026e-06	7.73e-07	5.67e-07	3.95e-07	2.49e-07	1.18e-07	-6e-09	-1.31e-07	-2.62e-07	-4.09e-07	-5.74e-07	-7.55e-07	-9.17e-07	5.1207e-05
	-152	-1.151e-06	-7.42e-07	-2.2e-07	3.43e-07	9.39e-07	1.579e-06	2.243e-06	2.74e-06	2.667e-06	2.218e-06	1.755e-06	1.363e-06	1.044e-06	7.87e-07	5.77e-07	4.03e-07	2.55e-07	1.22e-07	-4e-09	-1.3e-07	-2.63e-07	-4.11e-07	-5.78e-07	-7.6e-07	-9.24e-07	5.1705e-05
	-150	-1.162e-06	-7.54e-07	-2.35e-07	3.23e-07	9.13e-07	1.547e-06	2.21e-06	2.729e-06	2.692e-06	2.252e-06	1.784e-06	1.386e-06	1.063e-06	8.01e-07	5.88e-07	4.12e-07	2.61e-07	1.26e-07	-2e-09	-1.29e-07	-2.63e-07	-4.12e-07	-5.81e-07	-7.64e-07	-9.3e-07	5.2201e-05
	-148	-1.172e-06	-7.66e-07	-2.51e-07	3.03e-07	8.88e-07	1.516e-06	2.177e-06	2.715e-06	2.716e-06	2.285e-06	1.814e-06	1.41e-06	1.082e-06	8.16e-07	5.99e-07	4.2e-07	2.67e-07	1.3e-07	1e-09	-1.28e-07	-2.64e-07	-4.14e-07	-5.85e-07	-7.69e-07	-9.36e-07	5.2697e-05
	-146	-1.181e-06	-7.78e-07	-2.66e-07	2.83e-07	8.63e-07	1.485e-06	2.144e-06	2.699e-06	2.739e-06	2.319e-06	1.844e-06	1.435e-06	1.101e-06	8.31e-07	6.11e-07	4.28e-07	2.73e-07	1.34e-07	3e-09	-1.27e-07	-2.64e-07	-4.16e-07	-5.88e-07	-7.74e-07	-9.42e-07	5.3193e-05
	-144	-1.191e-06	-7.89e-07	-2.81e-07	2.64e-07	8.38e-07	1.455e-06	2.111e-06	2.68e-06	2.759e-06	2.353e-06	1.874e-06	1.459e-06	1.12e-06	8.46e-07	6.22e-07	4.37e-07	2.79e-07	1.38e-07	6e-09	-1.26e-07	-2.64e-07	-4.18e-07	-5.91e-07	-7.79e-07	-9.48e-07	5.3687e-05
	-142	-1.2e-06	-8e-07	-2.95e-07	2.45e-07	8.14e-07	1.425e-06	2.078e-06	2.66e-06	2.778e-06	2.386e-06	1.905e-06	1.484e-06	1.14e-06	8.61e-07	6.34e-07	4.46e-07	2.85e-07	1.43e-07	9e-09	-1.24e-07	-2.65e-07	-4.19e-07	-5.94e-07	-7.84e-07	-9.54e-07	5.4181e-05
	-140	-1.209e-06	-8.11e-07	-3.1e-07	2.27e-07	7.9e-07	1.396e-06	2.044e-06	2.638e-06	2.794e-06	2.42e-06	1.936e-06	1.509e-06	1.16e-06	8.76e-07	6.46e-07	4.55e-07	2.92e-07	1.47e-07	1.2e-08	-1.23e-07	-2.65e-07	-4.21e-07	-5.97e-07	-7.88e-07	-9.61e-07	5.4673e-05
	-138	-1.218e-06	-8.22e-07	-3.24e-07	2.08e-07	7.67e-07	1.366e-06	2.011e-06	2.614e-06	2.808e-06	2.453e-06	1.967e-06	1.535e-06	1.18e-06	8.92e-07	6.58e-07	4.64e-07	2.99e-07	1.52e-07	1.4e-08	-1.22e-07	-2.65e-07	-4.23e-07	-6.01e-07	-7.93e-07	-9.67e-07	5.5164e-05
	-136	-1.226e-06	-8.32e-07	-3.37e-07	1.9e-07	7.44e-07	1.337e-06	1.978e-06	2.589e-06	2.82e-06	2.486e-06	1.999e-06	1.561e-06	1.2e-06	9.08e-07	6.7e-07	4.73e-07	3.05e-07	1.57e-07	1.7e-08	-1.2e-07	-2.65e-07	-4.24e-07	-6.04e-07	-7.98e-07	-9.73e-07	5.5654e-05
	-134	-1.234e-06	-8.42e-07	-3.51e-07	1.73e-07	7.21e-07	1.309e-06	1.945e-06	2.563e-06	2.829e-06	2.518e-06	2.031e-06	1.587e-06	1.221e-06	9.24e-07	6.82e-07	4.82e-07	3.12e-07	1.61e-07	2e-08	-1.19e-07	-2.65e-07	-4.26e-07	-6.07e-07	-8.03e-07	-9.79e-07	5.6142e-05
	-132	-1.242e-06	-8.52e-07	-3.64e-07	1.56e-07	6.99e-07	1.281e-06	1.912e-06	2.535e-06	2.836e-06	2.55e-06	2.063e-06	1.614e-06	1.243e-06	9.41e-07	6.95e-07	4.92e-07	3.19e-07	1.66e-07	2.4e-08	-1.18e-07	-2.65e-07	-4.27e-07	-6.1e-07	-8.07e-07	-9.85e-07	5.6629e-05
	-130	-1.25e-06	-8.62e-07	-3.76e-07	1.39e-07	6.77e-07	1.253e-06	1.879e-06	2.506e-06	2.84e-06	2.582e-06	2.095e-06	1.641e-06	1.264e-06	9.57e-07	7.08e-07	5.02e-07	3.26e-07	1.71e-07	2.7e-08	-1.16e-07	-2.65e-07	-4.29e-07	-6.13e-07	-8.12e-07	-9.9e-07	5.7114e-05
	-128	-1.258e-06	-8.71e-07	-3.89e-07	1.22e-07	6.55e-07	1.226e-06	1.847e-06	2.476e-06	2.842e-06	2.613e-06	2.128e-06	1.669e-06	1.286e-06	9.74e-07	7.21e-07	5.11e-07	3.34e-07	1.76e-07	3e-08	-1.14e-07	-2.65e-07	-4.3e-07	-6.16e-07	-8.16e-07	-9.96e-07	5.7597e-05
	-126	-1.265e-06	-8.8e-07	-4.01e-07	1.06e-07	6.34e-07	1.199e-06	1.814e-06	2.446e-06	2.841e-06	2.643e-06	2.161e-06	1.697e-06	1.308e-06	9.92e-07	7.34e-07	5.21e-07	3.41e-07	1.82e-07	3.3e-08	-1.13e-07	-2.65e-07	-4.32e-07	-6.19e-07	-8.21e-07	-1.002e-06	5.8079e-05
	-124	-1.272e-06	-8.89e-07	-4.13e-07	9e-08	6.13e-07	1.172e-06	1.783e-06	2.415e-06	2.837e-06	2.672e-06	2.194e-06	1.725e-06	1.331e-06	1.009e-06	7.48e-07	5.32e-07	3.49e-07	1.87e-07	3.7e-08	-1.11e-07	-2.65e-07	-4.33e-07	-6.22e-07	-8.25e-07	-1.008e-06	5.8558e-05
	-122	-1.278e-06	-8.98e-07	-4.25e-07	7.4e-08	5.93e-07	1.146e-06	1.751e-06	2.383e-06	2.831e-06	2.7e-06	2.227e-06	1.753e-06	1.354e-06	1.027e-06	7.61e-07	5.42e-07	3.56e-07	1.92e-07	4e-08	-1.09e-07	-2.64e-07	-4.34e-07	-6.25e-07	-8.3e-07	-1.014e-06	5.9035e-05
	-120	-1.285e-06	-9.06e-07	-4.36e-07	5.9e-08	5.72e-07	1.12e-06	1.719e-06	2.351e-06	2.822e-06	2.727e-06	2.261e-06	1.782e-06	1.377e-06	1.045e-06	7.75e-07	5.53e-07	3.64e-07	1.98e-07	4.4e-08	-1.07e-07	-2.64e-07	-4.35e-07	-6.27e-07	-8.34e-07	-1.02e-06	5.951e-05
	-118	-1.291e-06	-9.14e-07	-4.47e-07	4.4e-08	5.53e-07	1.095e-06	1.688e-06	2.319e-06	2.81e-06	2.753e-06	2.294e-06	1.812e-06	1.4e-06	1.064e-06	7.9e-07	5.63e-07	3.72e-07	2.04e-07	4.8e-08	-1.05e-07	-2.64e-07	-4.37e-07	-6.3e-07	-8.39e-07	-1.025e-06	5.9982e-05
	-116	-1.297e-06	-9.22e-07	-4.58e-07	2.9e-08	5.33e-07	1.07e-06	1.658e-06	2.286e-06	2.797e-06	2.777e-06	2.328e-06	1.841e-06	1.424e-06	1.082e-06	8.04e-07	5.74e-07	3.8e-07	2.09e-07	5.1e-08	-1.03e-07	-2.63e-07	-4.38e-07	-6.33e-07	-8.43e-07	-1.031e-06	6.0452e-05
	-114	-1.303e-06	-9.3e-07	-4.69e-07	1.5e-08	5.14e-07	1.045e-06	1.627e-06	2.253e-06	2.78e-06	2.799e-06	2.362e-06	1.871e-06	1.448e-06	1.101e-06	8.19e-07	5.85e-07	3.88e-07	2.15e-07	5.5e-08	-1.01e-07	-2.63e-07	-4.39e-07	-6.36e-07	-8.47e-07	-1.037e-06	6.0919e-05
	-112	-1.309e-06	-9.37e-07	-4.79e-07	0	4.95e-07	1.021e-06	1.597e-06	2.22e-06	2.762e-06	2.82e-06	2.395e-06	1.901e-06	1.473e-06	1.121e-06	8.34e-07	5.97e-07	3.97e-07	2.21e-07	5.9e-08	-9.9e-08	-2.62e-07	-4.4e-07	-6.38e-07	-8.52e-07	-1.042e-06	6.1383e-05
	-110	-1.314e-06	-9.44e-07	-4.89e-07	-1.4e-08	4.77e-07	9.97e-07	1.567e-06	2.187e-06	2.742e-06	2.838e-06	2.429e-06	1.932e-06	1.498e-06	1.14e-06	8.49e-07	6.08e-07	4.05e-07	2.27e-07	6.3e-08	-9.6e-08	-2.62e-07	-4.41e-07	-6.41e-07	-8.56e-07	-1.048e-06	6.1845e-05
	-108	-1.32e-06	-9.51e-07	-4.99e-07	-2.7e-08	4.58e-07	9.73e-07	1.538e-06	2.154e-06	2.72e-06	2.855e-06	2.462e-06	1.963e-06	1.523e-06	1.16e-06	8.64e-07	6.2e-07	4.14e-07	2.34e-07	6.8e-08	-9.4e-08	-2.61e-07	-4.42e-07	-6.43e-07	-8.6e-07	-1.053e-06	6.2303e-05
	-106	-1.325e-06	-9.58e-07	-5.09e-07	-4.1e-08	4.41e-07	9.5e-07	1.509e-06	2.12e-06	2.697e-06	2.869e-06	2.495e-06	1.994e-06	1.549e-06	1.18e-06	8.8e-07	6.32e-07	4.23e-07	2.4e-07	7.2e-08	-9.2e-08	-2.6e-07	-4.43e-07	-6.46e-07	-8.64e-07	-1.059e-06	6.2759e-05
	-104	-1.329e-06	-9.65e-07	-5.18e-07	-5.4e-08	4.23e-07	9.27e-07	1.48e-06	2.087e-06	2.672e-06	2.881e-06	2.528e-06	2.026e-06	1.575e-06	1.201e-06	8.96e-07	6.44e-07	4.32e-07	2.46e-07	7.6e-08	-8.9e-08	-2.59e-07	-4.44e-07	-6.49e-07	-8.68e-07	-1.064e-06	6.3211e-05
	-102	-1.334e-06	-9.71e-07	-5.28e-07	-6.7e-08	4.06e-07	9.05e-07	1.452e-06	2.055e-06	2.645e-06	2.89e-06	2.561e-06	2.058e-06	1.601e-06	1.222e-06	9.12e-07	6.56e-07	4.41e-07	2.53e-07	8.1e-08	-8.7e-08	-2.58e-07	-4.44e-07	-6.51e-07	-8.72e-07	-1.07e-06	6.3659e-05
	-100	-1.338e-06	-9.77e-07	-5.37e-07	-7.9e-08	3.89e-07	8.83e-07	1.424e-06	2.022e-06	2.618e-06	2.897e-06	2.593e-06	2.09e-06	1.628e-06	1.243e-06	9.28e-07	6.69e-07	4.5e-07	2.6e-07	8.5e-08	-8.4e-08	-2.58e-07	-4.45e-07	-6.53e-07	-8.76e-07	-1.075e-06	6.4105e-05
	-98	-1.343e-06	-9.83e-07	-5.45e-07	-9.1e-08	3.72e-07	8.61e-07	1.396e-06	1.989e-06	2.589e-06	2.901e-06	2.625e-06	2.123e-06	1.655e-06	1.264e-06	9.45e-07	6.81e-07	4.6e-07	2.67e-07	9e-08	-8.1e-08	-2.57e-07	-4.46e-07	-6.56e-07	-8.8e-07	-1.081e-06	6.4547e-05
	-96	-1.347e-06	-9.89e-07	-5.54e-07	-1.04e-07	3.56e-07	8.4e-07	1.369e-06	1.957e-06	2.559e-06	2.903e-06	2.656e-06	2.155e-06	1.682e-06	1.286e-06	9.62e-07	6.94e-07	4.7e-07	2.74e-07	9.5e-08	-7.8e-08	-2.55e-07	-4.46e-07	-6.58e-07	-8.84e-07	-1.086e-06	6.4985e-05
	-94	-1.351e-06	-9.95e-07	-5.62e-07	-1.15e-07	3.4e-07	8.19e-07	1.342e-06	1.925e-06	2.529e-06	2.902e-06	2.686e-06	2.188e-06	1.71e-06	1.308e-06	9.79e-07	7.07e-07	4.79e-07	2.81e-07	1e-07	-7.6e-08	-2.54e-07	-4.47e-07	-6.6e-07	-8.88e-07	-1.091e-06	6.5419e-05
	-92	-1.354e-06	-1e-06	-5.71e-07	-1.27e-07	3.24e-07	7.98e-07	1.316e-06	1.893e-06	2.498e-06	2.898e-06	2.715e-06	2.221e-06	1.738e-06	1.331e-06	9.96e-07	7.21e-07	4.89e-07	2.88e-07	1.04e-07	-7.3e-08	-2.53e-07	-4.48e-07	-6.62e-07	-8.92e-07	-1.096e-06	6.585e-05
	-90	-1.358e-06	-1.005e-06	-5.78e-07	-1.38e-07	3.09e-07	7.78e-07	1.29e-06	1.861e-06	2.466e-06	2.892e-06	2.743e-06	2.255e-06	1.767e-06	1.354e-06	1.014e-06	7.34e-07	5e-07	2.95e-07	1.1e-07	-6.9e-08	-2.52e-07	-4.48e-07	-6.65e-07	-8.96e-07	-1.102e-06	6.6276e-05
	-88	-1.361e-06	-1.01e-06	-5.86e-07	-1.49e-07	2.94e-07	7.58e-07	1.264e-06	1.83e-06	2.434e-06	2.883e-06	2.77e-06	2.288e-06	1.796e-06	1.377e-06	1.032e-06	7.48e-07	5.1e-07	3.03e-07	1.15e-07	-6.6e-08	-2.51e-07	-4.48e-07	-6.67e-07	-9e-07	-1.107e-06	6.6698e-05
	-86	-1.364e-06	-1.015e-06	-5.94e-07	-1.6e-07	2.79e-07	7.38e-07	1.239e-06	1.799e-06	2.402e-06	2.871e-06	2.795e-06	2.321e-06	1.825e-06	1.4e-06	1.05e-06	7.62e-07	5.2e-07	3.11e-07	1.2e-07	-6.3e-08	-2.49e-07	-4.49e-07	-6.69e-07	-9.03e-07	-1.112e-06	6.7117e-05
	-84	-1.367e-06	-1.02e-06	-6.01e-07	-1.71e-07	2.64e-07	7.19e-07	1.214e-06	1.768e-06	2.369e-06	2.858e-06	2.819e-06	2.355e-06	1.854e-06	1.424e-06	1.069e-06	7.76e-07	5.31e-07	3.19e-07	1.26e-07	-6e-08	-2.48e-07	-4.49e-07	-6.71e-07	-9.07e-07	-1.117e-06	6.7531e-05
	-82	-1.37e-06	-1.024e-06	-6.08e-07	-1.81e-07	2.5e-07	7e-07	1.189e-06	1.738e-06	2.336e-06	2.842e-06	2.842e-06	2.389e-06	1.884e-06	1.448e-06	1.088e-06	7.91e-07	5.42e-07	3.27e-07	1.31e-07	-5.6e-08	-2.46e-07	-4.49e-07	-6.73e-07	-9.11e-07	-1.122e-06	6.794e-05
	-80	-1.373e-06	-1.029e-06	-6.15e-07	-1.91e-07	2.36e-07	6.81e-07	1.165e-06	1.708e-06	2.303e-06	2.823e-06	2.862e-06	2.422e-06	1.915e-06	1.473e-06	1.107e-06	8.06e-07	5.53e-07	3.35e-07	1.37e-07	-5.3e-08	-2.44e-07	-4.49e-07	-6.75e-07	-9.14e-07	-1.127e-06	6.8345e-05
	-78	-1.375e-06	-1.033e-06	-6.22e-07	-2.01e-07	2.22e-07	6.62e-07	1.141e-06	1.678e-06	2.27e-06	2.803e-06	2.881e-06	2.456e-06	1.945e-06	1.497e-06	1.126e-06	8.21e-07	5.65e-07	3.43e-07	1.43e-07	-4.9e-08	-2.43e-07	-4.49e-07	-6.76e-07	-9.18e-07	-1.132e-06	6.8746e-05
	-76	-1.378e-06	-1.037e-06	-6.28e-07	-2.11e-07	2.09e-07	6.44e-07	1.118e-06	1.649e-06	2.237e-06	2.781e-06	2.897e-06	2.489e-06	1.976e-06	1.523e-06	1.146e-06	8.36e-07	5.76e-07	3.51e-07	1.48e-07	-4.5e-08	-2.41e-07	-4.49e-07	-6.78e-07	-9.21e-07	-1.137e-06	6.9142e-05
	-74	-1.38e-06	-1.041e-06	-6.35e-07	-2.21e-07	1.95e-07	6.27e-07	1.095e-06	1.62e-06	2.204e-06	2.758e-06	2.912e-06	2.522e-06	2.007e-06	1.548e-06	1.166e-06	8.51e-07	5.88e-07	3.6e-07	1.54e-07	-4.1e-08	-2.39e-07	-4.49e-07	-6.8e-07	-9.25e-07	-1.142e-06	6.9533e-05
	-72	-1.382e-06	-1.044e-06	-6.41e-07	-2.3e-07	1.82e-07	6.09e-07	1.072e-06	1.591e-06	2.171e-06	2.733e-06	2.924e-06	2.555e-06	2.039e-06	1.574e-06	1.187e-06	8.67e-07	6e-07	3.69e-07	1.61e-07	-3.7e-08	-2.37e-07	-4.49e-07	-6.82e-07	-9.28e-07	-1.146e-06	6.9919e-05
	-70	-1.384e-06	-1.048e-06	-6.47e-07	-2.39e-07	1.69e-07	5.92e-07	1.05e-06	1.563e-06	2.138e-06	2.706e-06	2.933e-06	2.588e-06	2.071e-06	1.6e-06	1.207e-06	8.83e-07	6.12e-07	3.78e-07	1.67e-07	-3.3e-08	-2.35e-07	-4.49e-07	-6.83e-07	-9.32e-07	-1.151e-06	7.03e-05
	-68	-1.385e-06	-1.051e-06	-6.53e-07	-2.48e-07	1.57e-07	5.75e-07	1.027e-06	1.535e-06	2.105e-06	2.679e-06	2.94e-06	2.62e-06	2.103e-06	1.627e-06	1.229e-06	8.99e-07	6.24e-07	3.87e-07	1.73e-07	-2.9e-08	-2.33e-07	-4.49e-07	-6.85e-07	-9.35e-07	-1.156e-06	7.0676e-05
	-66	-1.387e-06	-1.054e-06	-6.58e-07	-2.57e-07	1.45e-07	5.58e-07	1.006e-06	1.507e-06	2.072e-06	2.65e-06	2.944e-06	2.651e-06	2.135e-06	1.654e-06	1.25e-06	9.16e-07	6.37e-07	3.96e-07	1.8e-07	-2.5e-08	-2.31e-07	-4.48e-07	-6.86e-07	-9.38e-07	-1.16e-06	7.1047e-05
	-64	-1.388e-06	-1.057e-06	-6.64e-07	-2.65e-07	1.33e-07	5.42e-07	9.84e-07	1.48e-06	2.04e-06	2.62e-06	2.945e-06	2.682e-06	2.168e-06	1.681e-06	1.272e-06	9.33e-07	6.49e-07	4.05e-07	1.87e-07	-2.1e-08	-2.28e-07	-4.48e-07	-6.88e-07	-9.41e-07	-1.165e-06	7.1412e-05
	-62	-1.389e-06	-1.06e-06	-6.69e-07	-2.73e-07	1.21e-07	5.26e-07	9.63e-07	1.453e-06	2.008e-06	2.59e-06	2.944e-06	2.712e-06	2.201e-06	1.709e-06	1.294e-06	9.5e-07	6.62e-07	4.15e-07	1.93e-07	-1.6e-08	-2.26e-07	-4.48e-07	-6.89e-07	-9.44e-07	-1.17e-06	7.1772e-05
	-60	-1.391e-06	-1.063e-06	-6.74e-07	-2.81e-07	1.09e-07	5.1e-07	9.42e-07	1.427e-06	1.976e-06	2.559e-06	2.94e-06	2.741e-06	2.234e-06	1.737e-06	1.316e-06	9.67e-07	6.75e-07	4.25e-07	2e-07	-1.2e-08	-2.24e-07	-4.47e-07	-6.9e-07	-9.48e-07	-1.174e-06	7.2125e-05
	-58	-1.392e-06	-1.066e-06	-6.79e-07	-2.89e-07	9.8e-08	4.95e-07	9.22e-07	1.401e-06	1.944e-06	2.527e-06	2.934e-06	2.769e-06	2.267e-06	1.765e-06	1.338e-06	9.84e-07	6.89e-07	4.35e-07	2.07e-07	-7e-09	-2.21e-07	-4.46e-07	-6.92e-07	-9.51e-07	-1.178e-06	7.2473e-05
	-56	-1.392e-06	-1.068e-06	-6.84e-07	-2.97e-07	8.7e-08	4.8e-07	9.02e-07	1.375e-06	1.913e-06	2.495e-06	2.925e-06	2.796e-06	2.3e-06	1.794e-06	1.361e-06	1.002e-06	7.02e-07	4.45e-07	2.15e-07	-2e-09	-2.18e-07	-4.46e-07	-6.93e-07	-9.54e-07	-1.183e-06	7.2814e-05
	-54	-1.393e-06	-1.07e-06	-6.89e-07	-3.05e-07	7.6e-08	4.65e-07	8.82e-07	1.349e-06	1.882e-06	2.462e-06	2.914e-06	2.822e-06	2.334e-06	1.823e-06	1.385e-06	1.02e-06	7.16e-07	4.55e-07	2.22e-07	3e-09	-2.16e-07	-4.45e-07	-6.94e-07	-9.56e-07	-1.187e-06	7.3149e-05
	-52	-1.394e-06	-1.073e-06	-6.93e-07	-3.12e-07	6.5e-08	4.5e-07	8.63e-07	1.324e-06	1.851e-06	2.43e-06	2.9e-06	2.846e-06	2.367e-06	1.853e-06	1.409e-06	1.039e-06	7.3e-07	4.66e-07	2.3e-07	8e-09	-2.13e-07	-4.44e-07	-6.95e-07	-9.59e-07	-1.191e-06	7.3477e-05
	-50	-1.394e-06	-1.075e-06	-6.98e-07	-3.19e-07	5.5e-08	4.36e-07	8.44e-07	1.3e-06	1.82e-06	2.397e-06	2.884e-06	2.868e-06	2.401e-06	1.883e-06	1.433e-06	1.058e-06	7.45e-07	4.76e-07	2.37e-07	1.3e-08	-2.1e-07	-4.43e-07	-6.96e-07	-9.62e-07	-1.196e-06	7.3798e-05
	-48	-1.394e-06	-1.076e-06	-7.02e-07	-3.26e-07	4.4e-08	4.21e-07	8.25e-07	1.275e-06	1.79e-06	2.364e-06	2.865e-06	2.889e-06	2.434e-06	1.913e-06	1.457e-06	1.077e-06	7.59e-07	4.87e-07	2.45e-07	1.8e-08	-2.07e-07	-4.42e-07	-6.97e-07	-9.65e-07	-1.2e-06	7.4112e-05
	-46	-1.395e-06	-1.078e-06	-7.06e-07	-3.33e-07	3.4e-08	4.08e-07	8.06e-07	1.252e-06	1.761e-06	2.33e-06	2.845e-06	2.907e-06	2.468e-06	1.943e-06	1.482e-06	1.096e-06	7.74e-07	4.98e-07	2.53e-07	2.4e-08	-2.04e-07	-4.41e-07	-6.98e-07	-9.67e-07	-1.204e-06	7.4419e-05
	-44	-1.395e-06	-1.08e-06	-7.1e-07	-3.4e-07	2.4e-08	3.94e-07	7.88e-07	1.228e-06	1.731e-06	2.297e-06	2.823e-06	2.924e-06	2.501e-06	1.974e-06	1.507e-06	1.116e-06	7.89e-07	5.09e-07	2.61e-07	2.9e-08	-2e-07	-4.4e-07	-6.99e-07	-9.7e-07	-1.208e-06	7.4717e-05
	-42	-1.394e-06	-1.081e-06	-7.14e-07	-3.46e-07	1.5e-08	3.81e-07	7.7e-07	1.205e-06	1.702e-06	2.264e-06	2.8e-06	2.938e-06	2.534e-06	2.005e-06	1.532e-06	1.136e-06	8.04e-07	5.21e-07	2.69e-07	3.5e-08	-1.97e-07	-4.39e-07	-6.99e-07	-9.73e-07	-1.212e-06	7.5006e-05
	-40	-1.394e-06	-1.083e-06	-7.17e-07	-3.52e-07	5e-09	3.67e-07	7.53e-07	1.182e-06	1.673e-06	2.231e-06	2.774e-06	2.949e-06	2.567e-06	2.037e-06	1.558e-06	1.156e-06	8.2e-07	5.33e-07	2.78e-07	4e-08	-1.94e-07	-4.37e-07	-7e-07	-9.75e-07	-1.216e-06	7.5287e-05
	-38	-1.394e-06	-1.084e-06	-7.21e-07	-3.59e-07	-4e-09	3.54e-07	7.35e-07	1.159e-06	1.645e-06	2.198e-06	2.748e-06	2.959e-06	2.599e-06	2.068e-06	1.584e-06	1.176e-06	8.36e-07	5.44e-07	2.87e-07	4.6e-08	-1.9e-07	-4.36e-07	-7e-07	-9.77e-07	-1.219e-06	7.5559e-05
	-36	-1.394e-06	-1.085e-06	-7.24e-07	-3.64e-07	-1.3e-08	3.42e-07	7.18e-07	1.137e-06	1.617e-06	2.165e-06	2.72e-06	2.965e-06	2.631e-06	2.1e-06	1.611e-06	1.197e-06	8.52e-07	5.56e-07	2.95e-07	5.2e-08	-1.86e-07	-4.34e-07	-7.01e-07	-9.8e-07	-1.223e-06	7.5821e-05
	-34	-1.393e-06	-1.086e-06	-7.27e-07	-3.7e-07	-2.2e-08	3.29e-07	7.02e-07	1.115e-06	1.589e-06	2.132e-06	2.691e-06	2.97e-06	2.663e-06	2.133e-06	1.637e-06	1.218e-06	8.68e-07	5.69e-07	3.04e-07	5.9e-08	-1.83e-07	-4.33e-07	-7.01e-07	-9.82e-07	-1.227e-06	7.6073e-05
	-32	-1.392e-06	-1.087e-06	-7.3e-07	-3.76e-07	-3e-08	3.17e-07	6.85e-07	1.094e-06	1.562e-06	2.1e-06	2.662e-06	2.971e-06	2.694e-06	2.165e-06	1.665e-06	1.24e-06	8.84e-07	5.81e-07	3.13e-07	6.5e-08	-1.79e-07	-4.31e-07	-7.02e-07	-9.84e-07	-1.231e-06	7.6313e-05
	-30	-1.391e-06	-1.088e-06	-7.33e-07	-3.82e-07	-3.9e-08	3.05e-07	6.69e-07	1.073e-06	1.535e-06	2.068e-06	2.631e-06	2.97e-06	2.723e-06	2.198e-06	1.692e-06	1.262e-06	9.01e-07	5.94e-07	3.23e-07	7.1e-08	-1.75e-07	-4.29e-07	-7.02e-07	-9.86e-07	-1.234e-06	7.6543e-05
	-28	-1.391e-06	-1.088e-06	-7.36e-07	-3.87e-07	-4.7e-08	2.93e-07	6.53e-07	1.052e-06	1.508e-06	2.035e-06	2.6e-06	2.966e-06	2.752e-06	2.231e-06	1.72e-06	1.284e-06	9.18e-07	6.07e-07	3.32e-07	7.8e-08	-1.71e-07	-4.27e-07	-7.02e-07	-9.88e-07	-1.238e-06	7.6762e-05
	-26	-1.39e-06	-1.089e-06	-7.39e-07	-3.92e-07	-5.5e-08	2.82e-07	6.37e-07	1.031e-06	1.482e-06	2.004e-06	2.568e-06	2.959e-06	2.78e-06	2.264e-06	1.748e-06	1.306e-06	9.36e-07	6.2e-07	3.42e-07	8.5e-08	-1.66e-07	-4.25e-07	-7.02e-07	-9.9e-07	-1.241e-06	7.6968e-05
	-24	-1.388e-06	-1.089e-06	-7.42e-07	-3.97e-07	-6.3e-08	2.7e-07	6.22e-07	1.011e-06	1.456e-06	1.972e-06	2.536e-06	2.95e-06	2.807e-06	2.297e-06	1.777e-06	1.329e-06	9.53e-07	6.33e-07	3.52e-07	9.2e-08	-1.62e-07	-4.23e-07	-7.02e-07	-9.92e-07	-1.244e-06	7.7161e-05
	-22	-1.387e-06	-1.09e-06	-7.44e-07	-4.02e-07	-7.1e-08	2.59e-07	6.07e-07	9.91e-07	1.431e-06	1.941e-06	2.504e-06	2.939e-06	2.833e-06	2.331e-06	1.806e-06	1.353e-06	9.71e-07	6.47e-07	3.62e-07	9.9e-08	-1.58e-07	-4.21e-07	-7.02e-07	-9.94e-07	-1.248e-06	7.7342e-05
	-20	-1.386e-06	-1.09e-06	-7.46e-07	-4.07e-07	-7.9e-08	2.48e-07	5.92e-07	9.72e-07	1.406e-06	1.91e-06	2.471e-06	2.925e-06	2.856e-06	2.364e-06	1.835e-06	1.376e-06	9.9e-07	6.61e-07	3.72e-07	1.06e-07	-1.53e-07	-4.19e-07	-7.02e-07	-9.96e-07	-1.251e-06	7.7508e-05
	-18	-1.384e-06	-1.09e-06	-7.48e-07	-4.12e-07	-8.6e-08	2.38e-07	5.78e-07	9.52e-07	1.381e-06	1.88e-06	2.438e-06	2.909e-06	2.879e-06	2.397e-06	1.865e-06	1.4e-06	1.008e-06	6.75e-07	3.82e-07	1.13e-07	-1.48e-07	-4.16e-07	-7.02e-07	-9.98e-07	-1.254e-06	7.7661e-05
	-16	-1.383e-06	-1.09e-06	-7.51e-07	-4.16e-07	-9.3e-08	2.27e-07	5.63e-07	9.33e-07	1.357e-06	1.849e-06	2.404e-06	2.89e-06	2.899e-06	2.431e-06	1.895e-06	1.424e-06	1.027e-06	6.89e-07	3.93e-07	1.2e-07	-1.44e-07	-4.14e-07	-7.01e-07	-9.99e-07	-1.257e-06	7.7799e-05
	-14	-1.381e-06	-1.09e-06	-7.53e-07	-4.2e-07	-1.01e-07	2.17e-07	5.49e-07	9.15e-07	1.333e-06	1.82e-06	2.371e-06	2.87e-06	2.917e-06	2.464e-06	1.925e-06	1.449e-06	1.046e-06	7.04e-07	4.04e-07	1.28e-07	-1.39e-07	-4.11e-07	-7.01e-07	-1.001e-06	-1.26e-06	7.7922e-05
	-12	-1.38e-06	-1.089e-06	-7.54e-07	-4.25e-07	-1.08e-07	2.07e-07	5.35e-07	8.96e-07	1.309e-06	1.79e-06	2.338e-06	2.848e-06	2.934e-06	2.497e-06	1.956e-06	1.474e-06	1.066e-06	7.19e-07	4.15e-07	1.36e-07	-1.33e-07	-4.09e-07	-7e-07	-1.002e-06	-1.263e-06	7.803e-05
	-10	-1.378e-06	-1.089e-06	-7.56e-07	-4.29e-07	-1.14e-07	1.97e-07	5.22e-07	8.78e-07	1.285e-06	1.761e-06	2.304e-06	2.824e-06	2.948e-06	2.53e-06	1.987e-06	1.499e-06	1.085e-06	7.34e-07	4.26e-07	1.44e-07	-1.28e-07	-4.06e-07	-7e-07	-1.003e-06	-1.266e-06	7.8123e-05
	-8	-1.376e-06	-1.089e-06	-7.58e-07	-4.33e-07	-1.21e-07	1.87e-07	5.08e-07	8.6e-07	1.262e-06	1.732e-06	2.271e-06	2.799e-06	2.959e-06	2.563e-06	2.018e-06	1.525e-06	1.106e-06	7.49e-07	4.37e-07	1.52e-07	-1.23e-07	-4.03e-07	-6.99e-07	-1.005e-06	-1.269e-06	7.8198e-05
	-6	-1.374e-06	-1.088e-06	-7.59e-07	-4.37e-07	-1.27e-07	1.78e-07	4.95e-07	8.43e-07	1.24e-06	1.703e-06	2.238e-06	2.772e-06	2.969e-06	2.595e-06	2.05e-06	1.551e-06	1.126e-06	7.65e-07	4.49e-07	1.6e-07	-1.17e-07	-4e-07	-6.98e-07	-1.006e-06	-1.271e-06	7.8257e-05
	-4	-1.372e-06	-1.088e-06	-7.61e-07	-4.4e-07	-1.34e-07	1.68e-07	4.82e-07	8.26e-07	1.217e-06	1.675e-06	2.205e-06	2.744e-06	2.975e-06	2.627e-06	2.082e-06	1.577e-06	1.147e-06	7.8e-07	4.61e-07	1.69e-07	-1.12e-07	-3.97e-07	-6.97e-07	-1.007e-06	-1.274e-06	7.83e-05
	-2	-1.369e-06	-1.087e-06	-7.62e-07	-4.44e-07	-1.4e-07	1.59e-07	4.7e-07	8.09e-07	1.195e-06	1.648e-06	2.172e-06	2.716e-06	2.979e-06	2.658e-06	2.114e-06	1.604e-06	1.168e-06	7.97e-07	4.73e-07	1.77e-07	-1.06e-07	-3.94e-07	-6.96e-07	-1.008e-06	-1.276e-06	7.8326e-05
	0	-1.367e-06	-1.086e-06	-7.63e-07	-4.48e-07	-1.46e-07	1.5e-07	4.57e-07	7.92e-07	1.174e-06	1.62e-06	2.14e-06	2.686e-06	2.981e-06	2.689e-06	2.146e-06	1.631e-06	1.189e-06	8.13e-07	4.85e-07	1.86e-07	-1e-07	-3.9e-07	-6.95e-07	-1.009e-06	-1.279e-06	7.8336e-05
	2	-1.365e-06	-1.085e-06	-7.64e-07	-4.51e-07	-1.52e-07	1.42e-07	4.45e-07	7.76e-07	1.152e-06	1.593e-06	2.107e-06	2.655e-06	2.979e-06	2.719e-06	2.179e-06	1.658e-06	1.211e-06	8.3e-07	4.97e-07	1.95e-07	-9.4e-08	-3.87e-07	-6.94e-07	-1.01e-06	-1.281e-06	7.8329e-05
	4	-1.362e-06	-1.084e-06	-7.65e-07	-4.54e-07	-1.58e-07	1.33e-07	4.33e-07	7.6e-07	1.131e-06	1.566e-06	2.075e-06	2.624e-06	2.975e-06	2.748e-06	2.212e-06	1.686e-06	1.233e-06	8.46e-07	5.1e-07	2.04e-07	-8.8e-08	-3.83e-07	-6.93e-07	-1.011e-06	-1.283e-06	7.8306e-05
	6	-1.36e-06	-1.083e-06	-7.66e-07	-4.57e-07	-1.63e-07	1.24e-07	4.21e-07	7.44e-07	1.111e-06	1.54e-06	2.043e-06	2.592e-06	2.969e-06	2.776e-06	2.245e-06	1.714e-06	1.255e-06	8.64e-07	5.23e-07	2.14e-07	-8.2e-08	-3.79e-07	-6.91e-07	-1.011e-06	-1.285e-06	7.8266e-05
	8	-1.357e-06	-1.082e-06	-7.67e-07	-4.6e-07	-1.69e-07	1.16e-07	4.1e-07	7.28e-07	1.09e-06	1.514e-06	2.012e-06	2.56e-06	2.959e-06	2.802e-06	2.278e-06	1.743e-06	1.278e-06	8.81e-07	5.36e-07	2.23e-07	-7.5e-08	-3.75e-07	-6.9e-07	-1.012e-06	-1.287e-06	7.8209e-05
	10	-1.354e-06	-1.081e-06	-7.68e-07	-4.63e-07	-1.74e-07	1.08e-07	3.98e-07	7.13e-07	1.07e-06	1.488e-06	1.98e-06	2.527e-06	2.948e-06	2.828e-06	2.311e-06	1.771e-06	1.301e-06	8.99e-07	5.49e-07	2.33e-07	-6.8e-08	-3.72e-07	-6.88e-07	-1.012e-06	-1.289e-06	7.8137e-05
	12	-1.352e-06	-1.079e-06	-7.68e-07	-4.66e-07	-1.79e-07	1e-07	3.87e-07	6.98e-07	1.05e-06	1.463e-06	1.949e-06	2.494e-06	2.934e-06	2.851e-06	2.345e-06	1.801e-06	1.324e-06	9.17e-07	5.63e-07	2.43e-07	-6.2e-08	-3.67e-07	-6.86e-07	-1.013e-06	-1.291e-06	7.8047e-05
	14	-1.349e-06	-1.078e-06	-7.69e-07	-4.69e-07	-1.84e-07	9.2e-08	3.76e-07	6.83e-07	1.031e-06	1.438e-06	1.919e-06	2.461e-06	2.917e-06	2.873e-06	2.378e-06	1.83e-06	1.348e-06	9.35e-07	5.77e-07	2.53e-07	-5.5e-08	-3.63e-07	-6.85e-07	-1.013e-06	-1.293e-06	7.7942e-05
	16	-1.346e-06	-1.076e-06	-7.69e-07	-4.71e-07	-1.89e-07	8.5e-08	3.65e-07	6.69e-07	1.012e-06	1.414e-06	1.888e-06	2.427e-06	2.899e-06	2.894e-06	2.411e-06	1.86e-06	1.372e-06	9.54e-07	5.91e-07	2.63e-07	-4.8e-08	-3.59e-07	-6.83e-07	-1.013e-06	-1.295e-06	7.7822e-05
	18	-1.343e-06	-1.075e-06	-7.7e-07	-4.74e-07	-1.94e-07	7.7e-08	3.55e-07	6.54e-07	9.93e-07	1.389e-06	1.858e-06	2.394e-06	2.879e-06	2.912e-06	2.444e-06	1.89e-06	1.396e-06	9.73e-07	6.05e-07	2.74e-07	-4e-08	-3.54e-07	-6.81e-07	-1.013e-06	-1.296e-06	7.7687e-05
	20	-1.339e-06	-1.073e-06	-7.7e-07	-4.76e-07	-1.99e-07	7e-08	3.44e-07	6.4e-07	9.74e-07	1.365e-06	1.829e-06	2.361e-06	2.856e-06	2.928e-06	2.477e-06	1.921e-06	1.421e-06	9.92e-07	6.2e-07	2.84e-07	-3.3e-08	-3.5e-07	-6.78e-07	-1.013e-06	-1.298e-06	7.7537e-05
	22	-1.336e-06	-1.071e-06	-7.7e-07	-4.78e-07	-2.03e-07	6.3e-08	3.34e-07	6.26e-07	9.56e-07	1.342e-06	1.799e-06	2.327e-06	2.833e-06	2.942e-06	2.51e-06	1.952e-06	1.446e-06	1.012e-06	6.35e-07	2.95e-07	-2.5e-08	-3.45e-07	-6.76e-07	-1.013e-06	-1.299e-06	7.7373e-05
	24	-1.333e-06	-1.069e-06	-7.7e-07	-4.8e-07	-2.08e-07	5.6e-08	3.24e-07	6.13e-07	9.38e-07	1.319e-06	1.77e-06	2.294e-06	2.807e-06	2.954e-06	2.543e-06	1.983e-06	1.472e-06	1.032e-06	6.5e-07	3.06e-07	-1.8e-08	-3.4e-07	-6.74e-07	-1.013e-06	-1.3e-06	7.7196e-05
	26	-1.33e-06	-1.067e-06	-7.7e-07	-4.83e-07	-2.12e-07	4.9e-08	3.14e-07	5.99e-07	9.21e-07	1.296e-06	1.742e-06	2.26e-06	2.78e-06	2.963e-06	2.575e-06	2.014e-06	1.498e-06	1.052e-06	6.65e-07	3.18e-07	-1e-08	-3.35e-07	-6.71e-07	-1.012e-06	-1.302e-06	7.7005e-05
	28	-1.326e-06	-1.066e-06	-7.7e-07	-4.85e-07	-2.16e-07	4.2e-08	3.05e-07	5.86e-07	9.03e-07	1.273e-06	1.713e-06	2.227e-06	2.752e-06	2.969e-06	2.607e-06	2.046e-06	1.524e-06	1.072e-06	6.81e-07	3.29e-07	-1e-09	-3.3e-07	-6.68e-07	-1.012e-06	-1.303e-06	7.6801e-05
	30	-1.323e-06	-1.063e-06	-7.7e-07	-4.86e-07	-2.2e-07	3.6e-08	2.95e-07	5.73e-07	8.86e-07	1.251e-06	1.685e-06	2.194e-06	2.723e-06	2.973e-06	2.638e-06	2.078e-06	1.55e-06	1.093e-06	6.97e-07	3.41e-07	7e-09	-3.24e-07	-6.66e-07	-1.011e-06	-1.304e-06	7.6586e-05
	32	-1.319e-06	-1.061e-06	-7.7e-07	-4.88e-07	-2.24e-07	2.9e-08	2.86e-07	5.61e-07	8.69e-07	1.229e-06	1.658e-06	2.162e-06	2.694e-06	2.974e-06	2.669e-06	2.11e-06	1.577e-06	1.114e-06	7.13e-07	3.53e-07	1.5e-08	-3.19e-07	-6.63e-07	-1.01e-06	-1.304e-06	7.6359e-05
	34	-1.316e-06	-1.059e-06	-7.69e-07	-4.9e-07	-2.28e-07	2.3e-08	2.77e-07	5.48e-07	8.53e-07	1.208e-06	1.631e-06	2.129e-06	2.663e-06	2.973e-06	2.698e-06	2.143e-06	1.605e-06	1.136e-06	7.29e-07	3.65e-07	2.4e-08	-3.13e-07	-6.6e-07	-1.01e-06	-1.305e-06	7.612e-05
	36	-1.312e-06	-1.057e-06	-7.69e-07	-4.91e-07	-2.32e-07	1.7e-08	2.68e-07	5.36e-07	8.36e-07	1.187e-06	1.604e-06	2.097e-06	2.631e-06	2.969e-06	2.727e-06	2.176e-06	1.632e-06	1.158e-06	7.46e-07	3.78e-07	3.3e-08	-3.07e-07	-6.56e-07	-1.009e-06	-1.306e-06	7.5871e-05
	38	-1.308e-06	-1.054e-06	-7.68e-07	-4.93e-07	-2.36e-07	1.1e-08	2.59e-07	5.24e-07	8.2e-07	1.166e-06	1.577e-06	2.065e-06	2.599e-06	2.962e-06	2.755e-06	2.208e-06	1.66e-06	1.18e-06	7.63e-07	3.9e-07	4.2e-08	-3.01e-07	-6.53e-07	-1.008e-06	-1.306e-06	7.5612e-05
	40	-1.304e-06	-1.052e-06	-7.68e-07	-4.94e-07	-2.39e-07	5e-09	2.51e-07	5.12e-07	8.05e-07	1.145e-06	1.551e-06	2.033e-06	2.567e-06	2.953e-06	2.781e-06	2.241e-06	1.689e-06	1.203e-06	7.8e-07	4.03e-07	5.1e-08	-2.95e-07	-6.5e-07	-1.006e-06	-1.307e-06	7.5343e-05
	42	-1.3e-06	-1.05e-06	-7.67e-07	-4.96e-07	-2.43e-07	-1e-09	2.42e-07	5e-07	7.89e-07	1.125e-06	1.525e-06	2.002e-06	2.534e-06	2.941e-06	2.807e-06	2.275e-06	1.717e-06	1.225e-06	7.98e-07	4.16e-07	6.1e-08	-2.89e-07	-6.46e-07	-1.005e-06	-1.307e-06	7.5065e-05
	44	-1.296e-06	-1.047e-06	-7.66e-07	-4.97e-07	-2.46e-07	-6e-09	2.34e-07	4.89e-07	7.74e-07	1.105e-06	1.5e-06	1.971e-06	2.501e-06	2.927e-06	2.83e-06	2.308e-06	1.746e-06	1.249e-06	8.16e-07	4.3e-07	7e-08	-2.82e-07	-6.42e-07	-1.004e-06	-1.307e-06	7.4778e-05
	46	-1.292e-06	-1.044e-06	-7.65e-07	-4.98e-07	-2.49e-07	-1.2e-08	2.26e-07	4.78e-07	7.59e-07	1.085e-06	1.475e-06	1.94e-06	2.468e-06	2.911e-06	2.852e-06	2.341e-06	1.776e-06	1.272e-06	8.34e-07	4.43e-07	8e-08	-2.76e-07	-6.38e-07	-1.002e-06	-1.307e-06	7.4483e-05
	48	-1.288e-06	-1.042e-06	-7.65e-07	-4.99e-07	-2.52e-07	-1.7e-08	2.18e-07	4.67e-07	7.44e-07	1.066e-06	1.45e-06	1.909e-06	2.434e-06	2.892e-06	2.872e-06	2.374e-06	1.806e-06	1.296e-06	8.52e-07	4.57e-07	9e-08	-2.69e-07	-6.34e-07	-1e-06	-1.307e-06	7.418e-05
	50	-1.284e-06	-1.039e-06	-7.64e-07	-5e-07	-2.55e-07	-2.3e-08	2.1e-07	4.56e-07	7.29e-07	1.047e-06	1.426e-06	1.879e-06	2.401e-06	2.872e-06	2.891e-06	2.407e-06	1.836e-06	1.32e-06	8.71e-07	4.71e-07	1e-07	-2.62e-07	-6.3e-07	-9.98e-07	-1.307e-06	7.3869e-05
	52	-1.28e-06	-1.036e-06	-7.63e-07	-5.01e-07	-2.58e-07	-2.8e-08	2.02e-07	4.45e-07	7.15e-07	1.028e-06	1.402e-06	1.849e-06	2.367e-06	2.849e-06	2.907e-06	2.44e-06	1.866e-06	1.345e-06	8.9e-07	4.86e-07	1.11e-07	-2.55e-07	-6.26e-07	-9.96e-07	-1.306e-06	7.355e-05
	54	-1.276e-06	-1.033e-06	-7.62e-07	-5.02e-07	-2.61e-07	-3.3e-08	1.95e-07	4.35e-07	7.01e-07	1.01e-06	1.378e-06	1.82e-06	2.334e-06	2.825e-06	2.92e-06	2.473e-06	1.897e-06	1.37e-06	9.1e-07	5e-07	1.21e-07	-2.47e-07	-6.21e-07	-9.94e-07	-1.306e-06	7.3225e-05
	56	-1.271e-06	-1.03e-06	-7.6e-07	-5.02e-07	-2.64e-07	-3.8e-08	1.87e-07	4.24e-07	6.87e-07	9.92e-07	1.355e-06	1.791e-06	2.3e-06	2.8e-06	2.932e-06	2.505e-06	1.928e-06	1.395e-06	9.3e-07	5.15e-07	1.32e-07	-2.4e-07	-6.17e-07	-9.92e-07	-1.305e-06	7.2893e-05
	58	-1.267e-06	-1.027e-06	-7.59e-07	-5.03e-07	-2.66e-07	-4.2e-08	1.8e-07	4.14e-07	6.74e-07	9.74e-07	1.332e-06	1.762e-06	2.267e-06	2.773e-06	2.941e-06	2.538e-06	1.959e-06	1.421e-06	9.5e-07	5.3e-07	1.43e-07	-2.32e-07	-6.12e-07	-9.9e-07	-1.305e-06	7.2554e-05
	60	-1.262e-06	-1.024e-06	-7.58e-07	-5.04e-07	-2.69e-07	-4.7e-08	1.73e-07	4.04e-07	6.6e-07	9.56e-07	1.309e-06	1.734e-06	2.234e-06	2.745e-06	2.947e-06	2.569e-06	1.991e-06	1.447e-06	9.7e-07	5.46e-07	1.55e-07	-2.24e-07	-6.07e-07	-9.87e-07	-1.304e-06	7.2209e-05
	62	-1.258e-06	-1.021e-06	-7.57e-07	-5.04e-07	-2.71e-07	-5.2e-08	1.66e-07	3.95e-07	6.47e-07	9.39e-07	1.287e-06	1.706e-06	2.201e-06	2.716e-06	2.951e-06	2.6e-06	2.023e-06	1.474e-06	9.91e-07	5.62e-07	1.66e-07	-2.16e-07	-6.02e-07	-9.85e-07	-1.303e-06	7.1858e-05
	64	-1.253e-06	-1.018e-06	-7.55e-07	-5.05e-07	-2.74e-07	-5.6e-08	1.59e-07	3.85e-07	6.34e-07	9.22e-07	1.265e-06	1.678e-06	2.168e-06	2.686e-06	2.952e-06	2.631e-06	2.055e-06	1.5e-06	1.012e-06	5.78e-07	1.78e-07	-2.08e-07	-5.97e-07	-9.82e-07	-1.301e-06	7.1501e-05
	66	-1.249e-06	-1.015e-06	-7.54e-07	-5.05e-07	-2.76e-07	-6e-08	1.53e-07	3.76e-07	6.21e-07	9.05e-07	1.243e-06	1.651e-06	2.135e-06	2.655e-06	2.951e-06	2.66e-06	2.087e-06	1.528e-06	1.033e-06	5.94e-07	1.9e-07	-2e-07	-5.91e-07	-9.79e-07	-1.3e-06	7.1139e-05
	68	-1.244e-06	-1.012e-06	-7.52e-07	-5.05e-07	-2.78e-07	-6.5e-08	1.46e-07	3.66e-07	6.09e-07	8.89e-07	1.222e-06	1.624e-06	2.103e-06	2.623e-06	2.947e-06	2.689e-06	2.12e-06	1.555e-06	1.055e-06	6.11e-07	2.02e-07	-1.91e-07	-5.86e-07	-9.76e-07	-1.299e-06	7.0771e-05
	70	-1.239e-06	-1.008e-06	-7.5e-07	-5.05e-07	-2.8e-07	-6.9e-08	1.4e-07	3.57e-07	5.97e-07	8.73e-07	1.201e-06	1.597e-06	2.071e-06	2.591e-06	2.94e-06	2.717e-06	2.153e-06	1.583e-06	1.077e-06	6.27e-07	2.15e-07	-1.82e-07	-5.8e-07	-9.72e-07	-1.297e-06	7.0398e-05
	72	-1.235e-06	-1.005e-06	-7.49e-07	-5.06e-07	-2.82e-07	-7.3e-08	1.34e-07	3.48e-07	5.85e-07	8.57e-07	1.18e-06	1.571e-06	2.039e-06	2.559e-06	2.93e-06	2.743e-06	2.186e-06	1.611e-06	1.099e-06	6.45e-07	2.28e-07	-1.73e-07	-5.74e-07	-9.69e-07	-1.295e-06	7.0019e-05
	74	-1.23e-06	-1.001e-06	-7.47e-07	-5.06e-07	-2.84e-07	-7.7e-08	1.27e-07	3.4e-07	5.73e-07	8.41e-07	1.16e-06	1.545e-06	2.007e-06	2.526e-06	2.918e-06	2.768e-06	2.219e-06	1.64e-06	1.122e-06	6.62e-07	2.41e-07	-1.64e-07	-5.68e-07	-9.65e-07	-1.293e-06	6.9636e-05
	76	-1.225e-06	-9.98e-07	-7.45e-07	-5.06e-07	-2.86e-07	-8e-08	1.21e-07	3.31e-07	5.61e-07	8.25e-07	1.14e-06	1.519e-06	1.976e-06	2.493e-06	2.904e-06	2.792e-06	2.252e-06	1.669e-06	1.145e-06	6.8e-07	2.54e-07	-1.54e-07	-5.61e-07	-9.62e-07	-1.291e-06	6.9247e-05
	78	-1.22e-06	-9.94e-07	-7.43e-07	-5.06e-07	-2.88e-07	-8.4e-08	1.15e-07	3.23e-07	5.5e-07	8.1e-07	1.12e-06	1.494e-06	1.945e-06	2.459e-06	2.888e-06	2.814e-06	2.285e-06	1.698e-06	1.169e-06	6.98e-07	2.67e-07	-1.45e-07	-5.55e-07	-9.58e-07	-1.289e-06	6.8854e-05
	80	-1.215e-06	-9.91e-07	-7.42e-07	-5.05e-07	-2.89e-07	-8.8e-08	1.1e-07	3.14e-07	5.38e-07	7.95e-07	1.1e-06	1.469e-06	1.915e-06	2.426e-06	2.869e-06	2.834e-06	2.318e-06	1.728e-06	1.193e-06	7.16e-07	2.81e-07	-1.35e-07	-5.48e-07	-9.54e-07	-1.287e-06	6.8456e-05
	82	-1.21e-06	-9.87e-07	-7.4e-07	-5.05e-07	-2.91e-07	-9.1e-08	1.04e-07	3.06e-07	5.27e-07	7.81e-07	1.081e-06	1.445e-06	1.885e-06	2.392e-06	2.849e-06	2.852e-06	2.351e-06	1.758e-06	1.217e-06	7.35e-07	2.95e-07	-1.25e-07	-5.41e-07	-9.49e-07	-1.284e-06	6.8054e-05
	84	-1.205e-06	-9.83e-07	-7.38e-07	-5.05e-07	-2.92e-07	-9.5e-08	9.9e-08	2.98e-07	5.16e-07	7.66e-07	1.062e-06	1.421e-06	1.855e-06	2.359e-06	2.826e-06	2.868e-06	2.384e-06	1.788e-06	1.241e-06	7.54e-07	3.09e-07	-1.14e-07	-5.34e-07	-9.45e-07	-1.281e-06	6.7647e-05
	86	-1.2e-06	-9.8e-07	-7.36e-07	-5.05e-07	-2.94e-07	-9.8e-08	9.3e-08	2.91e-07	5.06e-07	7.52e-07	1.044e-06	1.397e-06	1.825e-06	2.325e-06	2.802e-06	2.882e-06	2.417e-06	1.819e-06	1.266e-06	7.73e-07	3.24e-07	-1.04e-07	-5.27e-07	-9.4e-07	-1.279e-06	6.7235e-05
	88	-1.195e-06	-9.76e-07	-7.33e-07	-5.04e-07	-2.95e-07	-1.01e-07	8.8e-08	2.83e-07	4.95e-07	7.38e-07	1.026e-06	1.373e-06	1.796e-06	2.291e-06	2.777e-06	2.893e-06	2.449e-06	1.85e-06	1.292e-06	7.93e-07	3.39e-07	-9.3e-08	-5.2e-07	-9.36e-07	-1.275e-06	6.682e-05
	90	-1.189e-06	-9.72e-07	-7.31e-07	-5.04e-07	-2.97e-07	-1.04e-07	8.3e-08	2.75e-07	4.85e-07	7.24e-07	1.008e-06	1.35e-06	1.767e-06	2.258e-06	2.75e-06	2.902e-06	2.481e-06	1.881e-06	1.317e-06	8.13e-07	3.54e-07	-8.2e-08	-5.12e-07	-9.31e-07	-1.272e-06	6.64e-05
	92	-1.184e-06	-9.68e-07	-7.29e-07	-5.03e-07	-2.98e-07	-1.07e-07	7.8e-08	2.68e-07	4.75e-07	7.1e-07	9.9e-07	1.328e-06	1.738e-06	2.225e-06	2.722e-06	2.908e-06	2.513e-06	1.913e-06	1.343e-06	8.33e-07	3.69e-07	-7.1e-08	-5.04e-07	-9.25e-07	-1.269e-06	6.5976e-05
	94	-1.179e-06	-9.64e-07	-7.27e-07	-5.03e-07	-2.99e-07	-1.1e-07	7.3e-08	2.61e-07	4.65e-07	6.97e-07	9.72e-07	1.305e-06	1.71e-06	2.192e-06	2.692e-06	2.912e-06	2.544e-06	1.945e-06	1.37e-06	8.54e-07	3.85e-07	-5.9e-08	-4.96e-07	-9.2e-07	-1.265e-06	6.5548e-05
	96	-1.174e-06	-9.6e-07	-7.25e-07	-5.02e-07	-3e-07	-1.13e-07	6.8e-08	2.54e-07	4.55e-07	6.84e-07	9.55e-07	1.283e-06	1.682e-06	2.159e-06	2.662e-06	2.913e-06	2.574e-06	1.977e-06	1.396e-06	8.75e-07	4.01e-07	-4.7e-08	-4.88e-07	-9.15e-07	-1.261e-06	6.5116e-05
	98	-1.168e-06	-9.56e-07	-7.22e-07	-5.02e-07	-3.01e-07	-1.16e-07	6.3e-08	2.47e-07	4.45e-07	6.71e-07	9.38e-07	1.261e-06	1.655e-06	2.126e-06	2.631e-06	2.912e-06	2.604e-06	2.009e-06	1.424e-06	8.96e-07	4.17e-07	-3.5e-08	-4.79e-07	-9.09e-07	-1.258e-06	6.4681e-05
	100	-1.163e-06	-9.52e-07	-7.2e-07	-5.01e-07	-3.02e-07	-1.19e-07	5.8e-08	2.4e-07	4.36e-07	6.58e-07	9.22e-07	1.24e-06	1.628e-06	2.094e-06	2.6e-06	2.907e-06	2.633e-06	2.042e-06	1.451e-06	9.18e-07	4.34e-07	-2.3e-08	-4.7e-07	-9.03e-07	-1.253e-06	6.4242e-05
	102	-1.157e-06	-9.48e-07	-7.17e-07	-5e-07	-3.03e-07	-1.21e-07	5.4e-08	2.33e-07	4.26e-07	6.46e-07	9.05e-07	1.219e-06	1.601e-06	2.061e-06	2.568e-06	2.9e-06	2.66e-06	2.075e-06	1.479e-06	9.4e-07	4.51e-07	-1e-08	-4.61e-07	-8.97e-07	-1.249e-06	6.3799e-05
	104	-1.152e-06	-9.44e-07	-7.15e-07	-4.99e-07	-3.04e-07	-1.24e-07	5e-08	2.26e-07	4.17e-07	6.34e-07	8.89e-07	1.198e-06	1.575e-06	2.029e-06	2.535e-06	2.891e-06	2.687e-06	2.108e-06	1.507e-06	9.63e-07	4.68e-07	2e-09	-4.52e-07	-8.91e-07	-1.245e-06	6.3353e-05
	106	-1.146e-06	-9.4e-07	-7.12e-07	-4.98e-07	-3.04e-07	-1.26e-07	4.5e-08	2.2e-07	4.08e-07	6.22e-07	8.73e-07	1.177e-06	1.549e-06	1.998e-06	2.502e-06	2.879e-06	2.712e-06	2.141e-06	1.536e-06	9.85e-07	4.85e-07	1.5e-08	-4.43e-07	-8.84e-07	-1.24e-06	6.2904e-05
	108	-1.141e-06	-9.36e-07	-7.1e-07	-4.97e-07	-3.05e-07	-1.29e-07	4.1e-08	2.14e-07	3.99e-07	6.1e-07	8.58e-07	1.157e-06	1.523e-06	1.967e-06	2.469e-06	2.865e-06	2.735e-06	2.174e-06	1.565e-06	1.009e-06	5.03e-07	2.9e-08	-4.33e-07	-8.77e-07	-1.235e-06	6.2451e-05
	110	-1.135e-06	-9.31e-07	-7.07e-07	-4.96e-07	-3.06e-07	-1.31e-07	3.7e-08	2.07e-07	3.91e-07	5.98e-07	8.42e-07	1.137e-06	1.498e-06	1.936e-06	2.436e-06	2.848e-06	2.757e-06	2.207e-06	1.594e-06	1.032e-06	5.21e-07	4.2e-08	-4.23e-07	-8.71e-07	-1.23e-06	6.1995e-05
	112	-1.129e-06	-9.27e-07	-7.04e-07	-4.95e-07	-3.06e-07	-1.33e-07	3.3e-08	2.01e-07	3.82e-07	5.86e-07	8.27e-07	1.118e-06	1.473e-06	1.905e-06	2.402e-06	2.83e-06	2.777e-06	2.24e-06	1.624e-06	1.056e-06	5.4e-07	5.6e-08	-4.13e-07	-8.63e-07	-1.225e-06	6.1536e-05
	114	-1.124e-06	-9.23e-07	-7.02e-07	-4.94e-07	-3.07e-07	-1.35e-07	2.9e-08	1.95e-07	3.74e-07	5.75e-07	8.12e-07	1.098e-06	1.449e-06	1.875e-06	2.368e-06	2.809e-06	2.795e-06	2.273e-06	1.654e-06	1.08e-06	5.59e-07	7e-08	-4.03e-07	-8.56e-07	-1.219e-06	6.1074e-05
	116	-1.118e-06	-9.18e-07	-6.99e-07	-4.93e-07	-3.07e-07	-1.37e-07	2.5e-08	1.89e-07	3.65e-07	5.64e-07	7.98e-07	1.079e-06	1.424e-06	1.845e-06	2.335e-06	2.787e-06	2.811e-06	2.306e-06	1.684e-06	1.105e-06	5.78e-07	8.5e-08	-3.92e-07	-8.48e-07	-1.213e-06	6.061e-05
	118	-1.112e-06	-9.14e-07	-6.96e-07	-4.92e-07	-3.08e-07	-1.39e-07	2.1e-08	1.84e-07	3.57e-07	5.53e-07	7.83e-07	1.061e-06	1.4e-06	1.815e-06	2.301e-06	2.763e-06	2.825e-06	2.339e-06	1.715e-06	1.13e-06	5.97e-07	9.9e-08	-3.82e-07	-8.41e-07	-1.207e-06	6.0142e-05
	120	-1.106e-06	-9.09e-07	-6.93e-07	-4.9e-07	-3.08e-07	-1.41e-07	1.8e-08	1.78e-07	3.49e-07	5.42e-07	7.69e-07	1.042e-06	1.377e-06	1.786e-06	2.267e-06	2.737e-06	2.837e-06	2.371e-06	1.746e-06	1.155e-06	6.17e-07	1.14e-07	-3.71e-07	-8.33e-07	-1.201e-06	5.9673e-05
	122	-1.1e-06	-9.05e-07	-6.9e-07	-4.89e-07	-3.08e-07	-1.43e-07	1.4e-08	1.73e-07	3.42e-07	5.32e-07	7.55e-07	1.024e-06	1.354e-06	1.757e-06	2.234e-06	2.71e-06	2.845e-06	2.403e-06	1.778e-06	1.181e-06	6.37e-07	1.3e-07	-3.59e-07	-8.24e-07	-1.195e-06	5.9201e-05
	124	-1.095e-06	-9e-07	-6.87e-07	-4.88e-07	-3.08e-07	-1.45e-07	1.1e-08	1.67e-07	3.34e-07	5.22e-07	7.41e-07	1.006e-06	1.331e-06	1.728e-06	2.201e-06	2.682e-06	2.852e-06	2.435e-06	1.809e-06	1.207e-06	6.57e-07	1.45e-07	-3.48e-07	-8.16e-07	-1.188e-06	5.8726e-05
	126	-1.089e-06	-8.96e-07	-6.84e-07	-4.86e-07	-3.08e-07	-1.47e-07	7e-09	1.62e-07	3.26e-07	5.11e-07	7.28e-07	9.89e-07	1.308e-06	1.7e-06	2.167e-06	2.653e-06	2.856e-06	2.466e-06	1.841e-06	1.234e-06	6.78e-07	1.61e-07	-3.36e-07	-8.07e-07	-1.181e-06	5.8249e-05
	128	-1.083e-06	-8.91e-07	-6.81e-07	-4.85e-07	-3.09e-07	-1.48e-07	4e-09	1.57e-07	3.19e-07	5.01e-07	7.15e-07	9.71e-07	1.286e-06	1.672e-06	2.135e-06	2.623e-06	2.857e-06	2.496e-06	1.873e-06	1.261e-06	6.99e-07	1.77e-07	-3.24e-07	-7.98e-07	-1.174e-06	5.7771e-05
	130	-1.077e-06	-8.87e-07	-6.78e-07	-4.83e-07	-3.09e-07	-1.5e-07	1e-09	1.52e-07	3.12e-07	4.91e-07	7.02e-07	9.54e-07	1.264e-06	1.645e-06	2.102e-06	2.592e-06	2.855e-06	2.526e-06	1.906e-06	1.288e-06	7.21e-07	1.94e-07	-3.11e-07	-7.89e-07	-1.167e-06	5.729e-05
	132	-1.071e-06	-8.82e-07	-6.75e-07	-4.82e-07	-3.09e-07	-1.51e-07	-3e-09	1.47e-07	3.05e-07	4.82e-07	6.89e-07	9.38e-07	1.243e-06	1.618e-06	2.069e-06	2.56e-06	2.851e-06	2.555e-06	1.939e-06	1.315e-06	7.43e-07	2.11e-07	-2.99e-07	-7.8e-07	-1.159e-06	5.6807e-05
	134	-1.065e-06	-8.77e-07	-6.72e-07	-4.8e-07	-3.09e-07	-1.53e-07	-6e-09	1.42e-07	2.98e-07	4.72e-07	6.76e-07	9.21e-07	1.221e-06	1.591e-06	2.037e-06	2.528e-06	2.844e-06	2.582e-06	1.971e-06	1.344e-06	7.65e-07	2.28e-07	-2.86e-07	-7.7e-07	-1.151e-06	5.6323e-05
	136	-1.059e-06	-8.72e-07	-6.69e-07	-4.79e-07	-3.08e-07	-1.54e-07	-9e-09	1.37e-07	2.91e-07	4.63e-07	6.64e-07	9.05e-07	1.201e-06	1.565e-06	2.005e-06	2.496e-06	2.835e-06	2.609e-06	2.004e-06	1.372e-06	7.88e-07	2.45e-07	-2.72e-07	-7.6e-07	-1.143e-06	5.5837e-05
	138	-1.053e-06	-8.68e-07	-6.66e-07	-4.77e-07	-3.08e-07	-1.56e-07	-1.2e-08	1.32e-07	2.84e-07	4.54e-07	6.51e-07	8.89e-07	1.18e-06	1.538e-06	1.974e-06	2.463e-06	2.823e-06	2.634e-06	2.038e-06	1.401e-06	8.11e-07	2.63e-07	-2.59e-07	-7.5e-07	-1.135e-06	5.535e-05
	140	-1.046e-06	-8.63e-07	-6.62e-07	-4.75e-07	-3.08e-07	-1.57e-07	-1.4e-08	1.28e-07	2.78e-07	4.45e-07	6.39e-07	8.73e-07	1.16e-06	1.513e-06	1.942e-06	2.43e-06	2.809e-06	2.658e-06	2.071e-06	1.43e-06	8.34e-07	2.81e-07	-2.45e-07	-7.39e-07	-1.127e-06	5.4861e-05
	142	-1.04e-06	-8.58e-07	-6.59e-07	-4.74e-07	-3.08e-07	-1.58e-07	-1.7e-08	1.23e-07	2.71e-07	4.36e-07	6.28e-07	8.58e-07	1.14e-06	1.488e-06	1.911e-06	2.396e-06	2.792e-06	2.68e-06	2.104e-06	1.46e-06	8.58e-07	3e-07	-2.31e-07	-7.28e-07	-1.118e-06	5.4371e-05
	144	-1.034e-06	-8.53e-07	-6.56e-07	-4.72e-07	-3.07e-07	-1.59e-07	-2e-08	1.19e-07	2.65e-07	4.27e-07	6.16e-07	8.42e-07	1.12e-06	1.463e-06	1.881e-06	2.363e-06	2.774e-06	2.7e-06	2.137e-06	1.489e-06	8.82e-07	3.19e-07	-2.16e-07	-7.17e-07	-1.109e-06	5.3881e-05
	146	-1.028e-06	-8.48e-07	-6.52e-07	-4.7e-07	-3.07e-07	-1.6e-07	-2.2e-08	1.15e-07	2.58e-07	4.18e-07	6.04e-07	8.27e-07	1.101e-06	1.438e-06	1.85e-06	2.329e-06	2.753e-06	2.718e-06	2.171e-06	1.52e-06	9.07e-07	3.38e-07	-2.02e-07	-7.06e-07	-1.099e-06	5.3388e-05
	148	-1.022e-06	-8.43e-07	-6.49e-07	-4.68e-07	-3.07e-07	-1.61e-07	-2.5e-08	1.1e-07	2.52e-07	4.1e-07	5.93e-07	8.13e-07	1.082e-06	1.414e-06	1.82e-06	2.295e-06	2.731e-06	2.734e-06	2.204e-06	1.55e-06	9.32e-07	3.57e-07	-1.87e-07	-6.94e-07	-1.09e-06	5.2896e-05
	150	-1.015e-06	-8.38e-07	-6.46e-07	-4.66e-07	-3.06e-07	-1.62e-07	-2.7e-08	1.06e-07	2.46e-07	4.02e-07	5.82e-07	7.98e-07	1.063e-06	1.39e-06	1.791e-06	2.262e-06	2.707e-06	2.748e-06	2.237e-06	1.581e-06	9.57e-07	3.77e-07	-1.71e-07	-6.82e-07	-1.08e-06	5.2402e-05
	152	-1.009e-06	-8.33e-07	-6.42e-07	-4.64e-07	-3.06e-07	-1.63e-07	-3e-08	1.02e-07	2.4e-07	3.94e-07	5.71e-07	7.84e-07	1.044e-06	1.366e-06	1.762e-06	2.228e-06	2.681e-06	2.76e-06	2.269e-06	1.613e-06	9.83e-07	3.98e-07	-1.56e-07	-6.7e-07	-1.07e-06	5.1908e-05
	154	-1.003e-06	-8.28e-07	-6.39e-07	-4.62e-07	-3.05e-07	-1.64e-07	-3.2e-08	9.8e-08	2.35e-07	3.86e-07	5.61e-07	7.7e-07	1.026e-06	1.343e-06	1.733e-06	2.195e-06	2.655e-06	2.769e-06	2.302e-06	1.644e-06	1.009e-06	4.18e-07	-1.4e-07	-6.58e-07	-1.059e-06	5.1413e-05
	156	-9.96e-07	-8.23e-07	-6.35e-07	-4.6e-07	-3.05e-07	-1.65e-07	-3.4e-08	9.5e-08	2.29e-07	3.78e-07	5.5e-07	7.56e-07	1.008e-06	1.32e-06	1.704e-06	2.162e-06	2.627e-06	2.775e-06	2.333e-06	1.676e-06	1.035e-06	4.39e-07	-1.23e-07	-6.45e-07	-1.048e-06	5.0918e-05
	158	-9.9e-07	-8.18e-07	-6.32e-07	-4.58e-07	-3.04e-07	-1.66e-07	-3.7e-08	9.1e-08	2.23e-07	3.7e-07	5.4e-07	7.42e-07	9.91e-07	1.298e-06	1.676e-06	2.129e-06	2.598e-06	2.779e-06	2.365e-06	1.709e-06	1.062e-06	4.61e-07	-1.07e-07	-6.32e-07	-1.037e-06	5.0422e-05
	160	-9.83e-07	-8.13e-07	-6.28e-07	-4.56e-07	-3.03e-07	-1.66e-07	-3.9e-08	8.7e-08	2.18e-07	3.62e-07	5.3e-07	7.29e-07	9.73e-07	1.275e-06	1.648e-06	2.096e-06	2.568e-06	2.781e-06	2.395e-06	1.741e-06	1.09e-06	4.82e-07	-9e-08	-6.19e-07	-1.026e-06	4.9926e-05
	162	-9.77e-07	-8.08e-07	-6.24e-07	-4.54e-07	-3.02e-07	-1.67e-07	-4.1e-08	8.3e-08	2.13e-07	3.55e-07	5.2e-07	7.16e-07	9.56e-07	1.254e-06	1.621e-06	2.063e-06	2.537e-06	2.779e-06	2.425e-06	1.774e-06	1.117e-06	5.04e-07	-7.2e-08	-6.05e-07	-1.014e-06	4.9431e-05
	164	-9.7e-07	-8.03e-07	-6.21e-07	-4.52e-07	-3.02e-07	-1.68e-07	-4.3e-08	8e-08	2.07e-07	3.48e-07	5.1e-07	7.03e-07	9.4e-07	1.232e-06	1.594e-06	2.031e-06	2.505e-06	2.775e-06	2.454e-06	1.807e-06	1.146e-06	5.27e-07	-5.5e-08	-5.91e-07	-1.002e-06	4.8935e-05
	166	-9.64e-07	-7.98e-07	-6.17e-07	-4.5e-07	-3.01e-07	-1.68e-07	-4.5e-08	7.7e-08	2.02e-07	3.41e-07	5e-07	6.9e-07	9.23e-07	1.211e-06	1.567e-06	1.999e-06	2.473e-06	2.769e-06	2.482e-06	1.84e-06	1.174e-06	5.5e-07	-3.6e-08	-5.76e-07	-9.9e-07	4.8439e-05
	168	-9.57e-07	-7.92e-07	-6.13e-07	-4.47e-07	-3e-07	-1.69e-07	-4.6e-08	7.3e-08	1.97e-07	3.33e-07	4.91e-07	6.78e-07	9.07e-07	1.19e-06	1.541e-06	1.967e-06	2.441e-06	2.759e-06	2.509e-06	1.874e-06	1.203e-06	5.73e-07	-1.8e-08	-5.62e-07	-9.78e-07	4.7944e-05
	170	-9.51e-07	-7.87e-07	-6.1e-07	-4.45e-07	-2.99e-07	-1.69e-07	-4.8e-08	7e-08	1.92e-07	3.27e-07	4.81e-07	6.65e-07	8.91e-07	1.169e-06	1.515e-06	1.935e-06	2.408e-06	2.748e-06	2.535e-06	1.907e-06	1.232e-06	5.97e-07	1e-09	-5.47e-07	-9.65e-07	4.7449e-05
	172	-9.44e-07	-7.82e-07	-6.06e-07	-4.43e-07	-2.98e-07	-1.69e-07	-5e-08	6.7e-08	1.87e-07	3.2e-07	4.72e-07	6.53e-07	8.75e-07	1.149e-06	1.489e-06	1.904e-06	2.375e-06	2.734e-06	2.559e-06	1.941e-06	1.262e-06	6.21e-07	2e-08	-5.31e-07	-9.51e-07	4.6955e-05
	174	-9.38e-07	-7.77e-07	-6.02e-07	-4.4e-07	-2.97e-07	-1.7e-07	-5.2e-08	6.4e-08	1.83e-07	3.13e-07	4.63e-07	6.41e-07	8.59e-07	1.129e-06	1.464e-06	1.873e-06	2.342e-06	2.718e-06	2.581e-06	1.974e-06	1.292e-06	6.46e-07	3.9e-08	-5.16e-07	-9.38e-07	4.6461e-05
	176	-9.31e-07	-7.71e-07	-5.98e-07	-4.38e-07	-2.96e-07	-1.7e-07	-5.3e-08	6.1e-08	1.78e-07	3.07e-07	4.54e-07	6.3e-07	8.44e-07	1.109e-06	1.439e-06	1.843e-06	2.309e-06	2.699e-06	2.601e-06	2.008e-06	1.323e-06	6.71e-07	5.9e-08	-5e-07	-9.24e-07	4.5968e-05
	178	-9.24e-07	-7.66e-07	-5.94e-07	-4.36e-07	-2.95e-07	-1.7e-07	-5.5e-08	5.8e-08	1.73e-07	3e-07	4.45e-07	6.18e-07	8.29e-07	1.09e-06	1.414e-06	1.813e-06	2.275e-06	2.679e-06	2.62e-06	2.042e-06	1.354e-06	6.96e-07	8e-08	-4.83e-07	-9.1e-07	4.5475e-05
	180	-9.18e-07	-7.61e-07	-5.91e-07	-4.33e-07	-2.94e-07	-1.7e-07	-5.6e-08	5.5e-08	1.69e-07	2.94e-07	4.37e-07	6.07e-07	8.14e-07	1.071e-06	1.39e-06	1.783e-06	2.242e-06	2.657e-06	2.636e-06	2.075e-06	1.385e-06	7.22e-07	1e-07	-4.67e-07	-8.95e-07	4.4984e-05
	182	-9.11e-07	-7.55e-07	-5.87e-07	-4.31e-07	-2.93e-07	-1.71e-07	-5.8e-08	5.2e-08	1.65e-07	2.88e-07	4.28e-07	5.96e-07	8e-07	1.052e-06	1.366e-06	1.753e-06	2.208e-06	2.633e-06	2.651e-06	2.109e-06	1.416e-06	7.48e-07	1.21e-07	-4.49e-07	-8.8e-07	4.4493e-05
	184	-9.04e-07	-7.5e-07	-5.83e-07	-4.28e-07	-2.92e-07	-1.71e-07	-5.9e-08	4.9e-08	1.6e-07	2.81e-07	4.2e-07	5.85e-07	7.86e-07	1.034e-06	1.343e-06	1.724e-06	2.175e-06	2.608e-06	2.663e-06	2.142e-06	1.448e-06	7.74e-07	1.43e-07	-4.32e-07	-8.65e-07	4.4004e-05
	186	-8.98e-07	-7.44e-07	-5.79e-07	-4.26e-07	-2.91e-07	-1.71e-07	-6e-08	4.6e-08	1.56e-07	2.75e-07	4.12e-07	5.74e-07	7.72e-07	1.016e-06	1.32e-06	1.695e-06	2.142e-06	2.582e-06	2.672e-06	2.175e-06	1.481e-06	8.01e-07	1.65e-07	-4.14e-07	-8.49e-07	4.3515e-05
	188	-8.91e-07	-7.39e-07	-5.75e-07	-4.23e-07	-2.89e-07	-1.71e-07	-6.2e-08	4.4e-08	1.52e-07	2.7e-07	4.04e-07	5.63e-07	7.58e-07	9.98e-07	1.297e-06	1.667e-06	2.109e-06	2.554e-06	2.679e-06	2.207e-06	1.513e-06	8.29e-07	1.87e-07	-3.96e-07	-8.33e-07	4.3028e-05
	190	-8.84e-07	-7.33e-07	-5.71e-07	-4.21e-07	-2.88e-07	-1.71e-07	-6.3e-08	4.1e-08	1.48e-07	2.64e-07	3.96e-07	5.53e-07	7.44e-07	9.8e-07	1.275e-06	1.639e-06	2.076e-06	2.525e-06	2.683e-06	2.239e-06	1.546e-06	8.57e-07	2.1e-07	-3.77e-07	-8.17e-07	4.2542e-05
	192	-8.77e-07	-7.28e-07	-5.67e-07	-4.18e-07	-2.87e-07	-1.71e-07	-6.4e-08	3.9e-08	1.44e-07	2.58e-07	3.89e-07	5.43e-07	7.31e-07	9.63e-07	1.252e-06	1.611e-06	2.043e-06	2.496e-06	2.685e-06	2.27e-06	1.58e-06	8.85e-07	2.33e-07	-3.58e-07	-8e-07	4.2058e-05
	194	-8.7e-07	-7.22e-07	-5.63e-07	-4.15e-07	-2.85e-07	-1.71e-07	-6.5e-08	3.6e-08	1.4e-07	2.53e-07	3.81e-07	5.33e-07	7.18e-07	9.46e-07	1.231e-06	1.584e-06	2.011e-06	2.465e-06	2.684e-06	2.301e-06	1.613e-06	9.14e-07	2.56e-07	-3.39e-07	-7.83e-07	4.1576e-05
	196	-8.64e-07	-7.17e-07	-5.59e-07	-4.13e-07	-2.84e-07	-1.7e-07	-6.6e-08	3.4e-08	1.36e-07	2.47e-07	3.74e-07	5.23e-07	7.05e-07	9.29e-07	1.209e-06	1.557e-06	1.979e-06	2.434e-06	2.681e-06	2.33e-06	1.647e-06	9.43e-07	2.8e-07	-3.19e-07	-7.65e-07	4.1094e-05
	198	-8.57e-07	-7.11e-07	-5.55e-07	-4.1e-07	-2.83e-07	-1.7e-07	-6.7e-08	3.2e-08	1.33e-07	2.42e-07	3.66e-07	5.13e-07	6.92e-07	9.13e-07	1.188e-06	1.531e-06	1.947e-06	2.403e-06	2.675e-06	2.359e-06	1.681e-06	9.73e-07	3.05e-07	-2.99e-07	-7.47e-07	4.0615e-05
	200	-8.5e-07	-7.06e-07	-5.51e-07	-4.07e-07	-2.81e-07	-1.7e-07	-6.8e-08	3e-08	1.29e-07	2.37e-07	3.59e-07	5.04e-07	6.79e-07	8.97e-07	1.167e-06	1.505e-06	1.915e-06	2.37e-06	2.666e-06	2.386e-06	1.715e-06	1.003e-06	3.29e-07	-2.78e-07	-7.29e-07	4.0137e-05
	202	-8.43e-07	-7e-07	-5.46e-07	-4.05e-07	-2.8e-07	-1.7e-07	-6.9e-08	2.7e-08	1.26e-07	2.32e-07	3.52e-07	4.94e-07	6.67e-07	8.81e-07	1.147e-06	1.479e-06	1.884e-06	2.338e-06	2.655e-06	2.413e-06	1.75e-06	1.033e-06	3.55e-07	-2.57e-07	-7.1e-07	3.9662e-05
	204	-8.36e-07	-6.95e-07	-5.42e-07	-4.02e-07	-2.78e-07	-1.69e-07	-7e-08	2.5e-08	1.22e-07	2.27e-07	3.45e-07	4.85e-07	6.55e-07	8.65e-07	1.127e-06	1.453e-06	1.853e-06	2.305e-06	2.641e-06	2.437e-06	1.784e-06	1.064e-06	3.8e-07	-2.36e-07	-6.91e-07	3.9188e-05
	206	-8.29e-07	-6.89e-07	-5.38e-07	-3.99e-07	-2.77e-07	-1.69e-07	-7.1e-08	2.3e-08	1.19e-07	2.22e-07	3.38e-07	4.76e-07	6.43e-07	8.5e-07	1.107e-06	1.428e-06	1.823e-06	2.273e-06	2.626e-06	2.46e-06	1.819e-06	1.096e-06	4.07e-07	-2.14e-07	-6.71e-07	3.8716e-05
	208	-8.22e-07	-6.83e-07	-5.34e-07	-3.96e-07	-2.75e-07	-1.69e-07	-7.2e-08	2.1e-08	1.15e-07	2.17e-07	3.32e-07	4.67e-07	6.31e-07	8.34e-07	1.088e-06	1.404e-06	1.793e-06	2.24e-06	2.608e-06	2.482e-06	1.854e-06	1.127e-06	4.33e-07	-1.91e-07	-6.51e-07	3.8247e-05
	210	-8.15e-07	-6.78e-07	-5.3e-07	-3.93e-07	-2.74e-07	-1.68e-07	-7.2e-08	1.9e-08	1.12e-07	2.12e-07	3.25e-07	4.58e-07	6.2e-07	8.19e-07	1.068e-06	1.379e-06	1.763e-06	2.207e-06	2.588e-06	2.501e-06	1.888e-06	1.159e-06	4.6e-07	-1.69e-07	-6.31e-07	3.7779e-05
	212	-8.08e-07	-6.72e-07	-5.25e-07	-3.9e-07	-2.72e-07	-1.68e-07	-7.3e-08	1.8e-08	1.09e-07	2.07e-07	3.19e-07	4.5e-07	6.09e-07	8.05e-07	1.05e-06	1.355e-06	1.733e-06	2.174e-06	2.567e-06	2.518e-06	1.923e-06	1.192e-06	4.88e-07	-1.45e-07	-6.1e-07	3.7314e-05
	214	-8.01e-07	-6.66e-07	-5.21e-07	-3.88e-07	-2.7e-07	-1.67e-07	-7.4e-08	1.6e-08	1.06e-07	2.03e-07	3.12e-07	4.41e-07	5.98e-07	7.9e-07	1.031e-06	1.332e-06	1.704e-06	2.141e-06	2.544e-06	2.533e-06	1.957e-06	1.225e-06	5.16e-07	-1.22e-07	-5.88e-07	3.6851e-05
	216	-7.94e-07	-6.6e-07	-5.17e-07	-3.85e-07	-2.69e-07	-1.67e-07	-7.4e-08	1.4e-08	1.03e-07	1.98e-07	3.06e-07	4.33e-07	5.87e-07	7.76e-07	1.013e-06	1.309e-06	1.675e-06	2.108e-06	2.519e-06	2.546e-06	1.992e-06	1.258e-06	5.44e-07	-9.8e-08	-5.67e-07	3.6391e-05
	218	-7.87e-07	-6.55e-07	-5.13e-07	-3.82e-07	-2.67e-07	-1.66e-07	-7.5e-08	1.2e-08	1e-07	1.94e-07	3e-07	4.25e-07	5.76e-07	7.62e-07	9.95e-07	1.286e-06	1.647e-06	2.075e-06	2.493e-06	2.556e-06	2.026e-06	1.292e-06	5.73e-07	-7.3e-08	-5.44e-07	3.5933e-05
	220	-7.8e-07	-6.49e-07	-5.08e-07	-3.79e-07	-2.65e-07	-1.66e-07	-7.5e-08	1.1e-08	9.7e-08	1.9e-07	2.94e-07	4.17e-07	5.65e-07	7.48e-07	9.77e-07	1.263e-06	1.619e-06	2.043e-06	2.466e-06	2.564e-06	2.059e-06	1.326e-06	6.03e-07	-4.8e-08	-5.22e-07	3.5477e-05
	222	-7.73e-07	-6.43e-07	-5.04e-07	-3.76e-07	-2.63e-07	-1.65e-07	-7.6e-08	9e-09	9.4e-08	1.86e-07	2.88e-07	4.09e-07	5.55e-07	7.35e-07	9.6e-07	1.241e-06	1.591e-06	2.01e-06	2.438e-06	2.569e-06	2.092e-06	1.361e-06	6.33e-07	-2.2e-08	-4.98e-07	3.5024e-05
	224	-7.66e-07	-6.37e-07	-5e-07	-3.73e-07	-2.62e-07	-1.64e-07	-7.6e-08	8e-09	9.2e-08	1.81e-07	2.83e-07	4.01e-07	5.45e-07	7.22e-07	9.43e-07	1.219e-06	1.564e-06	1.978e-06	2.409e-06	2.572e-06	2.125e-06	1.396e-06	6.63e-07	4e-09	-4.75e-07	3.4574e-05
	226	-7.59e-07	-6.31e-07	-4.95e-07	-3.7e-07	-2.6e-07	-1.64e-07	-7.6e-08	6e-09	8.9e-08	1.77e-07	2.77e-07	3.94e-07	5.35e-07	7.09e-07	9.26e-07	1.198e-06	1.537e-06	1.946e-06	2.38e-06	2.572e-06	2.156e-06	1.431e-06	6.94e-07	3e-08	-4.51e-07	3.4127e-05
	228	-7.51e-07	-6.26e-07	-4.91e-07	-3.67e-07	-2.58e-07	-1.63e-07	-7.7e-08	5e-09	8.6e-08	1.73e-07	2.71e-07	3.86e-07	5.25e-07	6.96e-07	9.09e-07	1.177e-06	1.511e-06	1.915e-06	2.349e-06	2.57e-06	2.187e-06	1.466e-06	7.25e-07	5.7e-08	-4.26e-07	3.3682e-05
	230	-7.44e-07	-6.2e-07	-4.86e-07	-3.64e-07	-2.56e-07	-1.62e-07	-7.7e-08	3e-09	8.4e-08	1.7e-07	2.66e-07	3.79e-07	5.15e-07	6.83e-07	8.93e-07	1.156e-06	1.485e-06	1.884e-06	2.318e-06	2.564e-06	2.217e-06	1.502e-06	7.57e-07	8.5e-08	-4.01e-07	3.324e-05
	232	-7.37e-07	-6.14e-07	-4.82e-07	-3.6e-07	-2.54e-07	-1.61e-07	-7.7e-08	2e-09	8.1e-08	1.66e-07	2.61e-07	3.72e-07	5.06e-07	6.71e-07	8.77e-07	1.136e-06	1.459e-06	1.853e-06	2.287e-06	2.557e-06	2.246e-06	1.538e-06	7.89e-07	1.13e-07	-3.75e-07	3.2801e-05
	234	-7.3e-07	-6.08e-07	-4.77e-07	-3.57e-07	-2.52e-07	-1.6e-07	-7.8e-08	1e-09	7.9e-08	1.62e-07	2.55e-07	3.65e-07	4.96e-07	6.59e-07	8.61e-07	1.115e-06	1.434e-06	1.822e-06	2.256e-06	2.547e-06	2.273e-06	1.574e-06	8.22e-07	1.41e-07	-3.49e-07	3.2366e-05
	236	-7.23e-07	-6.02e-07	-4.73e-07	-3.54e-07	-2.5e-07	-1.6e-07	-7.8e-08	0	7.7e-08	1.59e-07	2.5e-07	3.58e-07	4.87e-07	6.47e-07	8.46e-07	1.096e-06	1.409e-06	1.792e-06	2.224e-06	2.534e-06	2.299e-06	1.611e-06	8.56e-07	1.7e-07	-3.22e-07	3.1933e-05
	238	-7.15e-07	-5.96e-07	-4.68e-07	-3.51e-07	-2.48e-07	-1.59e-07	-7.8e-08	-2e-09	7.4e-08	1.55e-07	2.45e-07	3.51e-07	4.78e-07	6.35e-07	8.31e-07	1.076e-06	1.384e-06	1.762e-06	2.192e-06	2.52e-06	2.324e-06	1.647e-06	8.89e-07	2e-07	-2.95e-07	3.1503e-05
	240	-7.08e-07	-5.9e-07	-4.64e-07	-3.48e-07	-2.46e-07	-1.58e-07	-7.8e-08	-3e-09	7.2e-08	1.52e-07	2.4e-07	3.44e-07	4.69e-07	6.23e-07	8.16e-07	1.057e-06	1.36e-06	1.732e-06	2.16e-06	2.503e-06	2.346e-06	1.684e-06	9.24e-07	2.3e-07	-2.67e-07	3.1076e-05
	242	-7.01e-07	-5.84e-07	-4.59e-07	-3.45e-07	-2.44e-07	-1.57e-07	-7.8e-08	-4e-09	7e-08	1.48e-07	2.36e-07	3.38e-07	4.61e-07	6.12e-07	8.01e-07	1.038e-06	1.336e-06	1.703e-06	2.128e-06	2.485e-06	2.367e-06	1.72e-06	9.58e-07	2.61e-07	-2.39e-07	3.0652e-05
	244	-6.94e-07	-5.78e-07	-4.55e-07	-3.41e-07	-2.42e-07	-1.56e-07	-7.8e-08	-5e-09	6.8e-08	1.45e-07	2.31e-07	3.31e-07	4.52e-07	6.01e-07	7.87e-07	1.02e-06	1.313e-06	1.674e-06	2.095e-06	2.464e-06	2.386e-06	1.757e-06	9.94e-07	2.92e-07	-2.1e-07	3.0232e-05
	246	-6.86e-07	-5.72e-07	-4.5e-07	-3.38e-07	-2.4e-07	-1.55e-07	-7.8e-08	-6e-09	6.6e-08	1.42e-07	2.26e-07	3.25e-07	4.44e-07	5.9e-07	7.72e-07	1.002e-06	1.29e-06	1.646e-06	2.063e-06	2.442e-06	2.403e-06	1.793e-06	1.029e-06	3.24e-07	-1.8e-07	2.9815e-05
	248	-6.79e-07	-5.66e-07	-4.46e-07	-3.35e-07	-2.38e-07	-1.54e-07	-7.8e-08	-7e-09	6.4e-08	1.38e-07	2.22e-07	3.19e-07	4.36e-07	5.79e-07	7.59e-07	9.84e-07	1.267e-06	1.618e-06	2.032e-06	2.419e-06	2.417e-06	1.829e-06	1.065e-06	3.56e-07	-1.5e-07	2.9401e-05
	250	-6.72e-07	-5.6e-07	-4.41e-07	-3.32e-07	-2.36e-07	-1.53e-07	-7.8e-08	-8e-09	6.2e-08	1.35e-07	2.17e-07	3.13e-07	4.28e-07	5.69e-07	7.45e-07	9.66e-07	1.245e-06	1.59e-06	2e-06	2.394e-06	2.429e-06	1.865e-06	1.102e-06	3.89e-07	-1.19e-07	2.8991e-05
	252	-6.65e-07	-5.54e-07	-4.36e-07	-3.28e-07	-2.34e-07	-1.51e-07	-7.8e-08	-9e-09	6e-08	1.32e-07	2.13e-07	3.07e-07	4.2e-07	5.58e-07	7.31e-07	9.49e-07	1.223e-06	1.563e-06	1.968e-06	2.369e-06	2.438e-06	1.901e-06	1.139e-06	4.22e-07	-8.8e-08	2.8583e-05
	254	-6.57e-07	-5.48e-07	-4.32e-07	-3.25e-07	-2.32e-07	-1.5e-07	-7.8e-08	-9e-09	5.8e-08	1.29e-07	2.09e-07	3.01e-07	4.12e-07	5.48e-07	7.18e-07	9.32e-07	1.201e-06	1.536e-06	1.937e-06	2.342e-06	2.445e-06	1.936e-06	1.176e-06	4.56e-07	-5.7e-08	2.818e-05
	256	-6.5e-07	-5.42e-07	-4.27e-07	-3.22e-07	-2.29e-07	-1.49e-07	-7.7e-08	-1e-08	5.6e-08	1.27e-07	2.05e-07	2.95e-07	4.04e-07	5.38e-07	7.05e-07	9.15e-07	1.18e-06	1.51e-06	1.906e-06	2.314e-06	2.45e-06	1.971e-06	1.214e-06	4.91e-07	-2.4e-08	2.778e-05
	258	-6.42e-07	-5.36e-07	-4.23e-07	-3.18e-07	-2.27e-07	-1.48e-07	-7.7e-08	-1.1e-08	5.5e-08	1.24e-07	2.01e-07	2.9e-07	3.97e-07	5.29e-07	6.93e-07	8.99e-07	1.159e-06	1.484e-06	1.875e-06	2.286e-06	2.452e-06	2.005e-06	1.252e-06	5.26e-07	9e-09	2.7383e-05
	260	-6.35e-07	-5.3e-07	-4.18e-07	-3.15e-07	-2.25e-07	-1.47e-07	-7.7e-08	-1.2e-08	5.3e-08	1.21e-07	1.97e-07	2.84e-07	3.9e-07	5.19e-07	6.8e-07	8.83e-07	1.139e-06	1.458e-06	1.845e-06	2.257e-06	2.451e-06	2.038e-06	1.291e-06	5.62e-07	4.2e-08	2.699e-05
	262	-6.28e-07	-5.24e-07	-4.13e-07	-3.12e-07	-2.23e-07	-1.46e-07	-7.7e-08	-1.2e-08	5.1e-08	1.18e-07	1.93e-07	2.79e-07	3.82e-07	5.1e-07	6.68e-07	8.67e-07	1.119e-06	1.433e-06	1.814e-06	2.228e-06	2.448e-06	2.071e-06	1.33e-06	5.98e-07	7.7e-08	2.66e-05
	264	-6.2e-07	-5.18e-07	-4.08e-07	-3.08e-07	-2.2e-07	-1.44e-07	-7.6e-08	-1.3e-08	5e-08	1.16e-07	1.89e-07	2.74e-07	3.75e-07	5e-07	6.56e-07	8.52e-07	1.099e-06	1.408e-06	1.785e-06	2.198e-06	2.442e-06	2.102e-06	1.369e-06	6.35e-07	1.11e-07	2.6214e-05
	266	-6.13e-07	-5.11e-07	-4.04e-07	-3.05e-07	-2.18e-07	-1.43e-07	-7.6e-08	-1.3e-08	4.8e-08	1.13e-07	1.85e-07	2.68e-07	3.68e-07	4.91e-07	6.44e-07	8.36e-07	1.079e-06	1.384e-06	1.755e-06	2.168e-06	2.434e-06	2.132e-06	1.409e-06	6.72e-07	1.47e-07	2.5831e-05
	268	-6.05e-07	-5.05e-07	-3.99e-07	-3.01e-07	-2.16e-07	-1.42e-07	-7.6e-08	-1.4e-08	4.7e-08	1.11e-07	1.81e-07	2.63e-07	3.62e-07	4.82e-07	6.33e-07	8.22e-07	1.06e-06	1.36e-06	1.726e-06	2.137e-06	2.423e-06	2.16e-06	1.448e-06	7.1e-07	1.83e-07	2.5452e-05
	270	-5.98e-07	-4.99e-07	-3.94e-07	-2.98e-07	-2.13e-07	-1.4e-07	-7.5e-08	-1.4e-08	4.6e-08	1.08e-07	1.78e-07	2.58e-07	3.55e-07	4.74e-07	6.21e-07	8.07e-07	1.042e-06	1.336e-06	1.697e-06	2.107e-06	2.411e-06	2.187e-06	1.488e-06	7.49e-07	2.2e-07	2.5077e-05
	272	-5.91e-07	-4.93e-07	-3.89e-07	-2.94e-07	-2.11e-07	-1.39e-07	-7.5e-08	-1.5e-08	4.4e-08	1.06e-07	1.74e-07	2.54e-07	3.49e-07	4.65e-07	6.1e-07	7.93e-07	1.023e-06	1.313e-06	1.669e-06	2.076e-06	2.396e-06	2.213e-06	1.528e-06	7.88e-07	2.57e-07	2.4706e-05
	274	-5.83e-07	-4.87e-07	-3.85e-07	-2.91e-07	-2.09e-07	-1.38e-07	-7.4e-08	-1.5e-08	4.3e-08	1.04e-07	1.71e-07	2.49e-07	3.42e-07	4.57e-07	5.99e-07	7.78e-07	1.005e-06	1.29e-06	1.641e-06	2.046e-06	2.38e-06	2.236e-06	1.568e-06	8.27e-07	2.95e-07	2.4338e-05
	276	-5.76e-07	-4.81e-07	-3.8e-07	-2.87e-07	-2.06e-07	-1.36e-07	-7.4e-08	-1.5e-08	4.2e-08	1.01e-07	1.68e-07	2.44e-07	3.36e-07	4.48e-07	5.88e-07	7.65e-07	9.87e-07	1.267e-06	1.614e-06	2.016e-06	2.361e-06	2.258e-06	1.609e-06	8.68e-07	3.34e-07	2.3974e-05
	278	-5.68e-07	-4.74e-07	-3.75e-07	-2.84e-07	-2.04e-07	-1.35e-07	-7.3e-08	-1.6e-08	4e-08	9.9e-08	1.64e-07	2.4e-07	3.3e-07	4.4e-07	5.78e-07	7.51e-07	9.7e-07	1.245e-06	1.586e-06	1.985e-06	2.342e-06	2.277e-06	1.649e-06	9.08e-07	3.73e-07	2.3614e-05
	280	-5.61e-07	-4.68e-07	-3.7e-07	-2.8e-07	-2.01e-07	-1.33e-07	-7.3e-08	-1.6e-08	3.9e-08	9.7e-08	1.61e-07	2.35e-07	3.24e-07	4.32e-07	5.68e-07	7.38e-07	9.53e-07	1.224e-06	1.56e-06	1.955e-06	2.321e-06	2.295e-06	1.689e-06	9.5e-07	4.13e-07	2.3258e-05
	282	-5.53e-07	-4.62e-07	-3.65e-07	-2.77e-07	-1.99e-07	-1.32e-07	-7.2e-08	-1.6e-08	3.8e-08	9.5e-08	1.58e-07	2.31e-07	3.18e-07	4.25e-07	5.57e-07	7.25e-07	9.36e-07	1.202e-06	1.533e-06	1.925e-06	2.298e-06	2.31e-06	1.729e-06	9.92e-07	4.54e-07	2.2905e-05
	284	-5.46e-07	-4.56e-07	-3.61e-07	-2.73e-07	-1.97e-07	-1.3e-07	-7.1e-08	-1.7e-08	3.7e-08	9.3e-08	1.55e-07	2.27e-07	3.12e-07	4.17e-07	5.48e-07	7.12e-07	9.2e-07	1.182e-06	1.508e-06	1.895e-06	2.275e-06	2.322e-06	1.769e-06	1.034e-06	4.96e-07	2.2556e-05
	286	-5.38e-07	-4.49e-07	-3.56e-07	-2.69e-07	-1.94e-07	-1.29e-07	-7.1e-08	-1.7e-08	3.6e-08	9.1e-08	1.52e-07	2.22e-07	3.07e-07	4.1e-07	5.38e-07	6.99e-07	9.04e-07	1.161e-06	1.482e-06	1.866e-06	2.251e-06	2.332e-06	1.808e-06	1.077e-06	5.38e-07	2.2211e-05
	288	-5.3e-07	-4.43e-07	-3.51e-07	-2.66e-07	-1.92e-07	-1.27e-07	-7e-08	-1.7e-08	3.5e-08	8.9e-08	1.49e-07	2.18e-07	3.01e-07	4.02e-07	5.28e-07	6.87e-07	8.88e-07	1.141e-06	1.457e-06	1.837e-06	2.225e-06	2.34e-06	1.847e-06	1.12e-06	5.81e-07	2.187e-05
	290	-5.23e-07	-4.37e-07	-3.46e-07	-2.62e-07	-1.89e-07	-1.26e-07	-6.9e-08	-1.7e-08	3.4e-08	8.8e-08	1.46e-07	2.14e-07	2.96e-07	3.95e-07	5.19e-07	6.75e-07	8.72e-07	1.121e-06	1.433e-06	1.808e-06	2.2e-06	2.345e-06	1.885e-06	1.164e-06	6.24e-07	2.1533e-05
	292	-5.15e-07	-4.31e-07	-3.41e-07	-2.59e-07	-1.86e-07	-1.24e-07	-6.9e-08	-1.7e-08	3.3e-08	8.6e-08	1.44e-07	2.11e-07	2.9e-07	3.88e-07	5.1e-07	6.63e-07	8.57e-07	1.102e-06	1.409e-06	1.779e-06	2.173e-06	2.347e-06	1.922e-06	1.209e-06	6.68e-07	2.12e-05
	294	-5.08e-07	-4.24e-07	-3.36e-07	-2.55e-07	-1.84e-07	-1.22e-07	-6.8e-08	-1.7e-08	3.3e-08	8.4e-08	1.41e-07	2.07e-07	2.85e-07	3.81e-07	5.01e-07	6.52e-07	8.42e-07	1.083e-06	1.385e-06	1.751e-06	2.146e-06	2.347e-06	1.959e-06	1.254e-06	7.13e-07	2.0871e-05
	296	-5e-07	-4.18e-07	-3.31e-07	-2.51e-07	-1.81e-07	-1.21e-07	-6.7e-08	-1.7e-08	3.2e-08	8.3e-08	1.39e-07	2.03e-07	2.8e-07	3.75e-07	4.92e-07	6.4e-07	8.28e-07	1.065e-06	1.362e-06	1.723e-06	2.119e-06	2.345e-06	1.995e-06	1.299e-06	7.59e-07	2.0545e-05
	298	-4.93e-07	-4.12e-07	-3.26e-07	-2.48e-07	-1.79e-07	-1.19e-07	-6.6e-08	-1.7e-08	3.1e-08	8.1e-08	1.36e-07	1.99e-07	2.75e-07	3.68e-07	4.84e-07	6.29e-07	8.13e-07	1.046e-06	1.339e-06	1.696e-06	2.092e-06	2.34e-06	2.029e-06	1.345e-06	8.05e-07	2.0224e-05
	300	-4.85e-07	-4.05e-07	-3.21e-07	-2.44e-07	-1.76e-07	-1.17e-07	-6.5e-08	-1.7e-08	3e-08	7.9e-08	1.34e-07	1.96e-07	2.71e-07	3.62e-07	4.75e-07	6.18e-07	7.99e-07	1.029e-06	1.316e-06	1.669e-06	2.064e-06	2.333e-06	2.063e-06	1.391e-06	8.52e-07	1.9906e-05
	302	-4.77e-07	-3.99e-07	-3.16e-07	-2.4e-07	-1.73e-07	-1.16e-07	-6.4e-08	-1.7e-08	3e-08	7.8e-08	1.31e-07	1.92e-07	2.66e-07	3.56e-07	4.67e-07	6.08e-07	7.86e-07	1.011e-06	1.294e-06	1.643e-06	2.037e-06	2.324e-06	2.094e-06	1.437e-06	9e-07	1.9593e-05
	304	-4.7e-07	-3.93e-07	-3.11e-07	-2.36e-07	-1.71e-07	-1.14e-07	-6.4e-08	-1.7e-08	2.9e-08	7.7e-08	1.29e-07	1.89e-07	2.61e-07	3.49e-07	4.59e-07	5.97e-07	7.72e-07	9.94e-07	1.273e-06	1.616e-06	2.009e-06	2.314e-06	2.125e-06	1.483e-06	9.49e-07	1.9283e-05
	306	-4.62e-07	-3.86e-07	-3.06e-07	-2.33e-07	-1.68e-07	-1.12e-07	-6.3e-08	-1.7e-08	2.8e-08	7.5e-08	1.27e-07	1.86e-07	2.57e-07	3.44e-07	4.51e-07	5.87e-07	7.59e-07	9.77e-07	1.252e-06	1.591e-06	1.981e-06	2.301e-06	2.153e-06	1.53e-06	9.98e-07	1.8977e-05
	308	-4.54e-07	-3.8e-07	-3.01e-07	-2.29e-07	-1.65e-07	-1.1e-07	-6.2e-08	-1.6e-08	2.8e-08	7.4e-08	1.24e-07	1.83e-07	2.53e-07	3.38e-07	4.44e-07	5.77e-07	7.47e-07	9.61e-07	1.231e-06	1.565e-06	1.954e-06	2.286e-06	2.18e-06	1.577e-06	1.048e-06	1.8676e-05
	310	-4.47e-07	-3.73e-07	-2.96e-07	-2.25e-07	-1.63e-07	-1.09e-07	-6.1e-08	-1.6e-08	2.7e-08	7.3e-08	1.22e-07	1.8e-07	2.48e-07	3.32e-07	4.36e-07	5.68e-07	7.34e-07	9.45e-07	1.211e-06	1.541e-06	1.927e-06	2.271e-06	2.204e-06	1.624e-06	1.098e-06	1.8378e-05
	312	-4.39e-07	-3.67e-07	-2.91e-07	-2.21e-07	-1.6e-07	-1.07e-07	-6e-08	-1.6e-08	2.7e-08	7.1e-08	1.2e-07	1.77e-07	2.44e-07	3.26e-07	4.29e-07	5.58e-07	7.22e-07	9.29e-07	1.191e-06	1.516e-06	1.899e-06	2.254e-06	2.227e-06	1.671e-06	1.149e-06	1.8084e-05
	314	-4.31e-07	-3.61e-07	-2.86e-07	-2.18e-07	-1.57e-07	-1.05e-07	-5.9e-08	-1.6e-08	2.6e-08	7e-08	1.18e-07	1.74e-07	2.4e-07	3.21e-07	4.22e-07	5.49e-07	7.1e-07	9.14e-07	1.172e-06	1.493e-06	1.873e-06	2.235e-06	2.247e-06	1.718e-06	1.201e-06	1.7795e-05
	316	-4.24e-07	-3.54e-07	-2.81e-07	-2.14e-07	-1.55e-07	-1.03e-07	-5.8e-08	-1.5e-08	2.6e-08	6.9e-08	1.16e-07	1.71e-07	2.36e-07	3.16e-07	4.15e-07	5.4e-07	6.98e-07	8.99e-07	1.153e-06	1.469e-06	1.846e-06	2.216e-06	2.265e-06	1.765e-06	1.254e-06	1.7509e-05
	318	-4.16e-07	-3.48e-07	-2.76e-07	-2.1e-07	-1.52e-07	-1.01e-07	-5.6e-08	-1.5e-08	2.6e-08	6.8e-08	1.15e-07	1.68e-07	2.32e-07	3.11e-07	4.08e-07	5.31e-07	6.87e-07	8.84e-07	1.134e-06	1.446e-06	1.82e-06	2.196e-06	2.28e-06	1.812e-06	1.307e-06	1.7228e-05
	320	-4.08e-07	-3.41e-07	-2.71e-07	-2.06e-07	-1.49e-07	-9.9e-08	-5.5e-08	-1.5e-08	2.5e-08	6.7e-08	1.13e-07	1.65e-07	2.29e-07	3.06e-07	4.02e-07	5.22e-07	6.76e-07	8.7e-07	1.116e-06	1.424e-06	1.794e-06	2.175e-06	2.293e-06	1.858e-06	1.361e-06	1.695e-05
	322	-4.01e-07	-3.35e-07	-2.66e-07	-2.02e-07	-1.46e-07	-9.8e-08	-5.4e-08	-1.4e-08	2.5e-08	6.6e-08	1.11e-07	1.63e-07	2.25e-07	3.01e-07	3.95e-07	5.14e-07	6.65e-07	8.56e-07	1.099e-06	1.402e-06	1.768e-06	2.153e-06	2.304e-06	1.904e-06	1.415e-06	1.6676e-05
	324	-3.93e-07	-3.28e-07	-2.61e-07	-1.98e-07	-1.43e-07	-9.6e-08	-5.3e-08	-1.4e-08	2.5e-08	6.5e-08	1.09e-07	1.6e-07	2.21e-07	2.96e-07	3.89e-07	5.06e-07	6.54e-07	8.43e-07	1.081e-06	1.38e-06	1.743e-06	2.131e-06	2.312e-06	1.949e-06	1.47e-06	1.6407e-05
	326	-3.85e-07	-3.22e-07	-2.56e-07	-1.95e-07	-1.41e-07	-9.4e-08	-5.2e-08	-1.3e-08	2.5e-08	6.4e-08	1.08e-07	1.58e-07	2.18e-07	2.91e-07	3.83e-07	4.98e-07	6.44e-07	8.29e-07	1.064e-06	1.359e-06	1.719e-06	2.109e-06	2.318e-06	1.993e-06	1.526e-06	1.6141e-05
	328	-3.77e-07	-3.15e-07	-2.51e-07	-1.91e-07	-1.38e-07	-9.2e-08	-5.1e-08	-1.3e-08	2.5e-08	6.3e-08	1.06e-07	1.56e-07	2.15e-07	2.87e-07	3.77e-07	4.9e-07	6.34e-07	8.16e-07	1.048e-06	1.339e-06	1.695e-06	2.087e-06	2.322e-06	2.037e-06	1.582e-06	1.588e-05
	330	-3.7e-07	-3.09e-07	-2.46e-07	-1.87e-07	-1.35e-07	-9e-08	-5e-08	-1.2e-08	2.4e-08	6.3e-08	1.05e-07	1.53e-07	2.11e-07	2.83e-07	3.71e-07	4.83e-07	6.24e-07	8.04e-07	1.032e-06	1.319e-06	1.671e-06	2.064e-06	2.323e-06	2.079e-06	1.638e-06	1.5623e-05
	332	-3.62e-07	-3.02e-07	-2.41e-07	-1.83e-07	-1.32e-07	-8.8e-08	-4.8e-08	-1.2e-08	2.4e-08	6.2e-08	1.03e-07	1.51e-07	2.08e-07	2.78e-07	3.65e-07	4.75e-07	6.15e-07	7.92e-07	1.016e-06	1.299e-06	1.648e-06	2.041e-06	2.322e-06	2.121e-06	1.695e-06	1.5369e-05
	334	-3.54e-07	-2.96e-07	-2.35e-07	-1.79e-07	-1.29e-07	-8.6e-08	-4.7e-08	-1.1e-08	2.4e-08	6.1e-08	1.02e-07	1.49e-07	2.05e-07	2.74e-07	3.6e-07	4.68e-07	6.05e-07	7.8e-07	1.001e-06	1.28e-06	1.625e-06	2.018e-06	2.32e-06	2.161e-06	1.753e-06	1.512e-05
	336	-3.46e-07	-2.89e-07	-2.3e-07	-1.75e-07	-1.26e-07	-8.4e-08	-4.6e-08	-1e-08	2.4e-08	6.1e-08	1.01e-07	1.47e-07	2.02e-07	2.7e-07	3.55e-07	4.61e-07	5.96e-07	7.68e-07	9.86e-07	1.262e-06	1.602e-06	1.996e-06	2.315e-06	2.199e-06	1.811e-06	1.4875e-05
	338	-3.38e-07	-2.83e-07	-2.25e-07	-1.71e-07	-1.23e-07	-8.2e-08	-4.4e-08	-1e-08	2.4e-08	6e-08	9.9e-08	1.45e-07	1.99e-07	2.66e-07	3.5e-07	4.54e-07	5.88e-07	7.57e-07	9.72e-07	1.244e-06	1.581e-06	1.973e-06	2.309e-06	2.236e-06	1.869e-06	1.4633e-05
	340	-3.31e-07	-2.76e-07	-2.2e-07	-1.67e-07	-1.2e-07	-8e-08	-4.3e-08	-9e-09	2.4e-08	5.9e-08	9.8e-08	1.43e-07	1.97e-07	2.62e-07	3.45e-07	4.48e-07	5.79e-07	7.46e-07	9.58e-07	1.226e-06	1.559e-06	1.951e-06	2.301e-06	2.271e-06	1.927e-06	1.4396e-05
	342	-3.23e-07	-2.7e-07	-2.15e-07	-1.63e-07	-1.18e-07	-7.8e-08	-4.2e-08	-8e-09	2.5e-08	5.9e-08	9.7e-08	1.41e-07	1.94e-07	2.59e-07	3.4e-07	4.42e-07	5.71e-07	7.35e-07	9.45e-07	1.209e-06	1.539e-06	1.929e-06	2.292e-06	2.305e-06	1.985e-06	1.4163e-05
	344	-3.15e-07	-2.63e-07	-2.1e-07	-1.59e-07	-1.15e-07	-7.5e-08	-4e-08	-8e-09	2.5e-08	5.8e-08	9.6e-08	1.39e-07	1.91e-07	2.55e-07	3.35e-07	4.35e-07	5.63e-07	7.25e-07	9.31e-07	1.193e-06	1.519e-06	1.907e-06	2.282e-06	2.336e-06	2.044e-06	1.3933e-05
	346	-3.07e-07	-2.57e-07	-2.04e-07	-1.55e-07	-1.12e-07	-7.3e-08	-3.9e-08	-7e-09	2.5e-08	5.8e-08	9.5e-08	1.38e-07	1.89e-07	2.52e-07	3.3e-07	4.29e-07	5.55e-07	7.15e-07	9.19e-07	1.177e-06	1.499e-06	1.885e-06	2.271e-06	2.365e-06	2.102e-06	1.3708e-05
	348	-2.99e-07	-2.5e-07	-1.99e-07	-1.51e-07	-1.09e-07	-7.1e-08	-3.8e-08	-6e-09	2.5e-08	5.8e-08	9.4e-08	1.36e-07	1.87e-07	2.49e-07	3.26e-07	4.24e-07	5.48e-07	7.05e-07	9.06e-07	1.161e-06	1.48e-06	1.864e-06	2.258e-06	2.392e-06	2.16e-06	1.3487e-05
	350	-2.91e-07	-2.43e-07	-1.94e-07	-1.47e-07	-1.06e-07	-6.9e-08	-3.6e-08	-5e-09	2.5e-08	5.7e-08	9.3e-08	1.34e-07	1.84e-07	2.45e-07	3.22e-07	4.18e-07	5.41e-07	6.96e-07	8.94e-07	1.146e-06	1.461e-06	1.844e-06	2.245e-06	2.416e-06	2.218e-06	1.3269e-05
	352	-2.84e-07	-2.37e-07	-1.89e-07	-1.43e-07	-1.03e-07	-6.7e-08	-3.5e-08	-4e-09	2.6e-08	5.7e-08	9.2e-08	1.33e-07	1.82e-07	2.42e-07	3.18e-07	4.13e-07	5.34e-07	6.87e-07	8.83e-07	1.131e-06	1.443e-06	1.823e-06	2.232e-06	2.439e-06	2.276e-06	1.3055e-05
	354	-2.76e-07	-2.3e-07	-1.83e-07	-1.39e-07	-1e-07	-6.5e-08	-3.3e-08	-4e-09	2.6e-08	5.7e-08	9.1e-08	1.32e-07	1.8e-07	2.4e-07	3.14e-07	4.08e-07	5.27e-07	6.78e-07	8.72e-07	1.117e-06	1.426e-06	1.804e-06	2.218e-06	2.459e-06	2.333e-06	1.2845e-05
	356	-2.68e-07	-2.24e-07	-1.78e-07	-1.35e-07	-9.7e-08	-6.2e-08	-3.2e-08	-3e-09	2.6e-08	5.7e-08	9.1e-08	1.3e-07	1.78e-07	2.37e-07	3.1e-07	4.03e-07	5.2e-07	6.7e-07	8.61e-07	1.103e-06	1.409e-06	1.785e-06	2.203e-06	2.476e-06	2.389e-06	1.2639e-05
	358	-2.6e-07	-2.17e-07	-1.73e-07	-1.31e-07	-9.3e-08	-6e-08	-3e-08	-2e-09	2.7e-08	5.6e-08	9e-08	1.29e-07	1.76e-07	2.34e-07	3.06e-07	3.98e-07	5.14e-07	6.62e-07	8.5e-07	1.09e-06	1.393e-06	1.766e-06	2.188e-06	2.492e-06	2.444e-06	1.2435e-05
	360	-2.52e-07	-2.1e-07	-1.68e-07	-1.27e-07	-9e-08	-5.8e-08	-2.9e-08	-1e-09	2.7e-08	5.6e-08	8.9e-08	1.28e-07	1.74e-07	2.31e-07	3.03e-07	3.93e-07	5.08e-07	6.54e-07	8.4e-07	1.077e-06	1.377e-06	1.748e-06	2.173e-06	2.505e-06	2.499e-06	1.2234e-05

## Sheet: Sheet2
Heater Number	Heat Flux calculated by the MHCKF model(W/mm^2)
1	0.00816021
2	0.00598415
3	0.0065673
4	0.00624093
5	0.00608474
6	0.00574221
7	0.00526142
8	0.00485617
9	0.00428058
10	0.00367827
11	0.00363722
12	0.00268613
13	4.35948e-07
14	0.00266199
15	0.00365969
16	0.00364599
17	0.00431491
18	0.00476768
19	0.00531937
20	0.00570474
21	0.00605383
22	0.0062189
23	0.00658203
24	0.00589978
25	0.00814558
